# Supplementary material for: A novel immune cell signature for predicting osteosarcoma prognosis and guiding therapy
Source: Front Immunol. 2022 Sep 14;13:1017120. doi: 10.3389/fimmu.2022.1017120 (PMC9515362; doi:10.3389/fimmu.2022.1017120)
Supplement: Supplementary Table 1 — Drug score of 198 drugs in each sample. [file Table_1.csv]

ID	Camptothecin_1003	Vinblastine_1004	Cisplatin_1005	Cytarabine_1006	Docetaxel_1007	Gefitinib_1010	Navitoclax_1011	Vorinostat_1012	Nilotinib_1013	Olaparib_1017	Axitinib_1021	AZD7762_1022	SB216763_1025	KU-55933_1030	Afatinib_1032	Staurosporine_1034	PLX-4720_1036	NU7441_1038	Doramapimod_1042	Wee1 Inhibitor_1046	Nutlin-3a (-)_1047	Mirin_1048	PD173074_1049	ZM447439_1050	Alisertib_1051	RO-3306_1052	MK-2206_1053	Palbociclib_1054	Dactolisib_1057	Pictilisib_1058	AZD8055_1059	PD0325901_1060	Obatoclax Mesylate_1068	5-Fluorouracil_1073	Dasatinib_1079	Paclitaxel_1080	Crizotinib_1083	Rapamycin_1084	Sorafenib_1085	BI-2536_1086	Irinotecan_1088	Oxaliplatin_1089	BMS-536924_1091	GSK1904529A_1093	Tozasertib_1096	PF-4708671_1129	PRIMA-1MET_1131	Erlotinib_1168	Niraparib_1177
GSM530667	0.078423807	0.009501268	16.98385401	2.88574157	0.011850731	17.58956037	2.102646343	2.941297051	13.17436222	57.4933306	5.104499606	1.408205386	45.10755485	67.24994089	3.99807644	0.074969553	47.12048524	9.263121757	57.10610493	5.155318579	64.82478722	57.66845428	18.89315443	7.979804447	2.341460843	14.23119722	8.70227485	16.1991643	0.162296016	2.654986227	0.526373925	1.626301013	3.355806119	48.04445708	8.458166365	0.044158662	11.42045542	0.057534623	6.019895592	2.633291313	10.32621417	25.96630967	7.684596697	37.7644403	5.415232654	14.22995892	51.8842906	15.15708643	35.79047155
GSM530899	0.080673003	0.009243622	17.53026277	3.169296192	0.011146982	17.44062996	2.179695919	2.779192699	13.50473033	59.26342244	5.341072925	1.530189025	46.03274157	67.7357019	3.969980953	0.074462508	47.81511443	9.251978468	57.25591549	5.039744566	63.46815543	55.30688548	18.68760369	8.387100901	2.179450969	14.35980375	8.493844223	16.64325989	0.157495564	2.615666564	0.533753923	1.820144117	3.419981656	48.29272204	9.013367301	0.039777365	11.21808014	0.057162104	6.371410051	2.535946984	10.98673408	26.52240686	8.121178498	36.59053035	5.524362427	15.6414208	51.61218531	15.01289919	35.72298801
GSM531283	0.08471627	0.010056606	17.96432688	3.145015359	0.012081755	17.63962861	1.927087399	2.850145897	12.61941603	57.09359253	5.202560375	1.494750597	48.07426743	67.97961955	3.989548691	0.077976508	49.62330936	9.416579236	57.99128873	5.065165584	71.18412347	57.91642542	19.43412371	7.97339643	2.334147978	13.92086623	8.386592278	16.84234091	0.1532547	2.563823493	0.535901152	1.827320499	3.420992579	56.10162078	9.076901702	0.045411706	11.5853455	0.058302313	6.002517093	2.439537175	10.82843522	27.9475101	8.098691164	36.76267241	5.042713059	14.94030304	53.97692091	14.49266286	35.86461857
GSM531284	0.084786835	0.010301686	18.41213957	2.978484788	0.012774814	17.96693838	2.059031094	2.933560011	13.08392966	60.8418259	5.180687075	1.651497143	46.79441031	68.16322966	4.2312236	0.086618562	51.35835902	9.458564937	58.33411892	5.62805213	63.4016358	60.59295583	19.89373128	8.472596539	2.592882036	14.23015921	8.499192643	17.44313693	0.160794975	2.669632249	0.5344057	1.984521332	3.613593539	55.75061781	9.283693627	0.046216603	12.05969754	0.059040863	6.280948822	2.613648237	11.0806244	28.41594352	8.162435778	37.51199949	5.405381061	15.11289234	52.74538371	15.32943237	37.36509696
GSM531285	0.084105606	0.010391808	17.96699884	3.140502058	0.012611405	18.06274743	1.872077671	2.929143835	12.61967834	60.30524471	5.48038996	1.525069976	46.5132721	68.53047861	4.451232982	0.085704005	49.92159697	9.516097957	58.53044152	5.122837374	67.47257508	59.31843904	20.90994668	8.648816715	2.598534384	14.08925682	9.080759117	16.61569712	0.15039352	2.644437314	0.53252021	1.902974066	3.344576744	53.07564755	9.73512908	0.047406119	12.44656845	0.056797805	5.983361468	2.628216763	11.3312995	27.64624552	8.192091028	37.08402346	5.508127817	15.07682563	55.68111469	14.75342617	37.62840884
GSM531286	0.095626142	0.011012108	22.34264673	3.69875483	0.01341174	19.04592709	2.323561997	2.96855398	13.90517519	62.31594062	5.216658813	1.695989672	46.85730323	68.14544662	4.519432972	0.084958196	56.08550837	9.17479777	55.54197998	6.031701134	73.8238352	58.98222966	20.79380117	8.057991704	2.495486936	14.16751072	9.133517598	19.75408554	0.17354464	2.704996747	0.538461241	1.954630263	3.513245891	60.21020187	10.72154775	0.053233506	11.57151882	0.061015693	6.505272558	2.450705462	12.14755093	30.64942431	8.52163702	37.06631542	5.245008569	15.32064926	53.54341717	16.03132483	39.15613802
GSM531287	0.096980845	0.010729864	21.20881397	3.361678466	0.013676796	19.08443031	1.895524516	3.002272657	13.04911714	60.95753746	5.290380761	1.62583431	44.91684312	68.3422156	4.339535865	0.087313669	50.19737013	9.275970337	56.51697723	5.430731158	65.77548444	59.49196928	19.42117853	8.384433162	2.606811199	14.35562152	8.131027808	18.33855678	0.159091809	2.447374197	0.528541549	1.900704726	3.653543158	60.48697704	10.1043891	0.050333819	12.00368267	0.056805813	6.087936561	2.728661396	12.54079471	30.80939963	7.975838474	37.22627351	5.544190173	14.72466618	54.57811538	15.98682584	37.26550629
GSM531288	0.085558909	0.011021929	19.62609665	3.254458502	0.012996594	19.63876927	2.301026347	2.961186339	14.05849656	60.67129118	5.344825747	1.616024094	44.85324811	67.24713853	4.649768297	0.084726545	54.13701425	9.252977478	55.53691129	5.683405583	62.34257106	57.19154202	20.6436669	8.397221699	2.250452506	14.47229661	8.470030016	18.24793943	0.166909491	2.624459091	0.53031001	1.809914955	3.440698419	51.23594136	10.41934737	0.051669483	11.54927904	0.058084024	6.477039593	2.711944999	11.29701812	28.26777239	8.452951196	38.46914777	5.553379671	15.08013713	52.49197272	16.37139553	36.67413471
GSM531289	0.089174077	0.010194999	18.51750202	3.334364169	0.012944718	17.70203793	2.141803849	3.047939198	13.1293458	57.91979388	5.213579283	1.609507099	46.73679503	67.84392036	4.235013082	0.083705574	48.76936571	9.145528439	56.4454276	5.397064437	65.47722799	59.06907602	19.54545842	7.916511215	2.389704994	14.14367376	8.551798151	18.50607432	0.154086712	2.599106226	0.536248215	1.99775412	3.476049732	59.78645854	9.590007523	0.048646782	11.73567194	0.059145958	6.161365477	2.442468589	11.24566438	29.90991451	8.594229076	36.25979978	5.219618293	15.12611953	55.83685612	14.65616726	38.09186526
GSM531290	0.088891689	0.009979873	18.78999236	3.111989982	0.012189601	17.22353011	1.760085992	2.709438072	11.93124741	56.68538456	5.239684149	1.448357032	47.31265607	67.24227873	3.968973963	0.084235435	52.59466822	9.152478663	56.72251041	4.655744692	77.1561542	58.48749869	19.10273427	7.952825431	2.34406646	13.64047561	8.597109452	17.4510157	0.160383298	2.626308286	0.538669816	1.944804586	3.139967428	56.84269349	10.80127159	0.045616684	11.29425437	0.060952041	6.081917071	2.318489273	12.37120655	30.49521342	8.16186539	33.2482599	5.111571488	15.25899296	53.73496086	13.92363139	34.77700729
GSM531291	0.072486274	0.009120388	16.70107165	2.686156114	0.011673414	17.88123092	1.795324375	2.716945273	11.7736411	54.5194534	5.267533946	1.442481967	43.56436297	68.02485299	4.135013007	0.076116127	47.49027276	9.447300234	56.61730763	4.562067333	57.0883347	55.63446018	19.14701212	8.52344235	2.076291583	14.24627741	8.443659918	15.60978684	0.145321576	2.607885976	0.524212309	1.582439689	3.152576686	48.60298524	10.04386425	0.041876326	11.18448858	0.053964754	5.451919126	2.629782015	9.688445339	24.28662855	8.293832563	34.77401349	5.431368775	15.14674174	49.41017802	14.71259631	33.10756977
GSM531292	0.088238796	0.0107187	18.43475111	3.244189905	0.012662562	18.29436659	2.084079629	3.012182494	12.53878679	58.53788154	5.038875759	1.548942314	43.08068732	66.83141174	4.397189945	0.087505993	47.07045463	9.38139238	56.7823679	5.532149914	69.10874988	59.72402679	20.03236396	8.178355335	2.456622567	14.31043137	8.325813075	17.07472513	0.151147691	2.641323957	0.523210715	1.781284158	3.334838781	49.46246377	9.830439604	0.045720522	12.190268	0.053678489	6.056207513	2.817055207	11.6915561	27.53180825	8.893314432	36.26499583	5.387772402	13.93739161	54.58237612	15.28806564	35.30559481
GSM531293	0.083932382	0.01046828	18.04841913	2.977599646	0.013479444	18.40566097	1.870111691	2.896169198	13.38804821	58.74780897	5.196501703	1.514442825	44.5786283	67.38572438	4.156658928	0.082230702	49.42929337	9.285884031	55.78034187	5.221790573	67.94561303	57.24684297	20.75180592	8.230345839	2.235301513	14.10665279	9.093813943	16.97056995	0.160305314	2.681152493	0.529670482	1.524676199	3.348477805	53.92576556	10.60090452	0.051212238	11.3646812	0.056224203	5.953221794	2.608308229	11.01259705	27.17150654	7.923214536	37.60867258	5.339420186	14.77362855	55.1078041	15.10856727	35.90470625
GSM531294	0.081380579	0.009022295	16.72021069	2.840262074	0.011205135	17.02279713	1.899557975	2.625289783	11.23223568	57.31438587	5.148732595	1.551324407	45.14886734	68.90401796	4.094153269	0.089374814	52.60805411	9.745158481	57.9166367	4.939364321	69.95191594	56.66456496	19.99357564	8.627291977	2.255856061	14.18522866	8.452679543	16.65622966	0.157650922	2.685963527	0.532899575	1.682948964	3.339579374	49.74806312	11.35817739	0.040632679	10.68961706	0.056218474	5.642659998	2.497739243	11.03064666	25.77980157	8.476918624	34.83218569	5.271041281	15.25987585	49.71331638	14.56720246	33.95952023
GSM531295	0.088996391	0.010280431	19.20306997	3.346050132	0.01221553	17.39744794	1.838638949	2.958610376	12.96622882	56.05353133	5.219651394	1.614023591	45.8180068	67.4535838	4.126811193	0.079473626	50.64935954	9.09799397	56.15983608	5.502457939	65.50362063	59.09652488	19.3991721	8.013508764	2.115886587	13.86521006	8.485625237	17.69573986	0.15789619	2.494268779	0.532798626	1.962083433	3.478994008	57.88211969	9.41778783	0.047122816	11.76845529	0.056896028	6.07293981	2.353091939	11.15303531	28.91683783	8.001496451	36.60158917	4.947325475	15.20165101	56.10506331	14.47153619	36.82277215
GSM531296	0.077251719	0.009865937	16.49144896	3.031252541	0.01207083	17.07728331	1.867054873	2.908532059	12.84563654	56.09254478	5.207698975	1.459760181	44.19593239	67.0876168	4.020508094	0.081717143	47.60159866	9.305074107	56.04228361	5.067645946	67.07195351	56.67327893	19.47104583	8.088557352	2.322857813	14.11697211	8.459300439	17.89750667	0.157964175	2.569495523	0.530792585	1.67628612	3.43147042	49.93967356	9.580188993	0.043716504	11.36620385	0.055962594	5.86937481	2.690140292	10.36804597	26.3489341	8.327608896	37.7684843	5.472807922	14.61392046	52.29345551	14.39725499	36.21117414
GSM531297	0.096105355	0.010658859	21.10394309	3.332968786	0.013164526	18.62460229	2.224755918	3.046745694	13.7005324	62.11539152	5.176220563	1.678456686	43.87758652	66.55894556	4.334679458	0.079185498	54.43546776	8.918058209	55.89016337	5.826763416	60.7973879	60.62618986	20.6258492	8.358522776	2.782735009	13.90611261	9.012561307	18.09301796	0.161151676	2.693041939	0.526278673	1.927845738	3.525789024	63.14238152	9.056135673	0.052721644	13.13377132	0.056358086	6.480078241	2.465950051	12.50219348	30.04560757	8.57819662	39.85544638	5.375977727	14.80243543	56.76662416	15.36040647	38.97216193
GSM531298	0.091308925	0.010334929	22.31397653	3.258256616	0.013841233	18.68887269	1.844552293	2.931255289	14.83331485	60.74085077	5.110069338	1.597552504	49.09128026	70.9896812	4.397993405	0.090927052	52.88210515	9.759401042	55.36698239	5.242789122	55.85729023	54.2473909	19.76991164	8.595190508	2.199323549	14.49995097	7.852069047	18.78889422	0.161211166	2.353216187	0.548679596	1.830798788	3.298195237	58.43464771	12.58469136	0.053620653	10.9062786	0.06404508	5.989374139	2.629628713	12.25193082	24.89850246	8.414984212	37.3940512	5.245918807	15.45027582	49.02520379	15.42858541	34.13747972
GSM531299	0.093628887	0.010522653	21.18313787	3.158747061	0.012453345	18.40398941	2.486504093	3.020921178	13.36174075	62.45824253	5.177861183	1.569958973	47.96921564	68.48692819	4.361781793	0.085978487	52.98658477	9.537017163	57.94906254	5.96138835	64.33324341	58.29321144	19.86633982	8.185173473	2.324158429	14.25828023	8.442244225	16.50476407	0.156005778	2.57767012	0.532902989	1.85471946	3.513511238	55.07455212	9.035414226	0.050484256	11.97307623	0.057073419	6.369301422	2.564262699	12.28465761	29.03602331	8.350028771	35.4022175	5.221023666	15.09117233	55.48883224	14.90231642	39.17954499
GSM531300	0.082071959	0.010075178	17.8457583	3.067793525	0.011876844	18.39293789	2.243924024	2.884955013	12.37927775	59.15624078	5.151430252	1.39177648	45.92599524	66.91909152	4.223202687	0.076669975	48.63011895	9.312198248	57.05604163	5.038950879	61.16547971	55.35201102	19.78266177	8.04690189	2.398065733	14.22010736	7.492971159	16.2656268	0.136150388	2.278802325	0.529205713	1.651979588	3.247275708	49.24609821	8.813870648	0.043819678	11.37408457	0.049645911	5.797855357	2.554745075	11.11732249	26.1321701	8.237901524	36.03199275	5.400468132	14.4917973	54.60751853	15.18219752	36.50943287
GSM531301	0.080210136	0.010093069	16.74436196	2.932880049	0.012244741	17.90035588	2.165854673	2.962066024	13.72447917	56.57164817	5.253543999	1.477533067	48.0176094	68.81297077	4.139238135	0.082082571	47.63307712	9.660886802	58.20014649	5.174020572	64.35645048	56.02499437	18.86487488	8.169923896	2.189327013	14.44871462	8.52088144	17.56300672	0.156776912	2.531801436	0.540043231	1.83114969	3.45327439	54.42243902	9.876939238	0.04590193	11.7160506	0.057729034	5.941830708	2.723172466	10.32937922	26.43463141	7.885206698	34.27002839	5.433383468	14.80014744	55.34628805	14.71262725	36.62879003
GSM531302	0.082490033	0.010677468	18.82220574	2.773569288	0.013995251	18.31902936	1.948959529	3.152557171	14.84554043	57.73763285	5.433610394	1.570396232	44.50824747	69.2292682	4.223994991	0.083259347	50.46953373	9.953703923	57.0855951	5.427565701	55.32158006	57.79135592	19.08283728	8.71515026	2.052229578	14.81656823	8.928901998	17.92961341	0.163353315	2.743951956	0.528562985	1.598354254	3.499559442	55.31653907	9.787642304	0.055319147	11.91992214	0.058963561	5.857797337	3.199314444	10.82233017	25.08365458	8.072592631	39.28908861	5.984678313	14.82207769	53.77992326	14.74133299	37.61803462
GSM531303	0.080377834	0.010353061	18.00190605	2.989579333	0.012698258	19.14344237	2.262628306	3.225696394	13.80851865	61.39961569	5.278600555	1.50601265	43.46417155	66.26243819	4.629350016	0.086473525	47.05139331	9.502206653	56.38295418	5.27036854	60.51360443	56.17817837	20.9086003	8.52437004	2.169483374	14.60957049	8.351082282	16.71925277	0.159945014	2.696658539	0.52349545	1.522651631	3.306514336	42.57949603	9.841215944	0.047495328	11.44089105	0.055795941	6.114506071	3.191138369	11.13406455	24.59605945	8.524787809	38.45533584	6.13843832	14.31375286	50.17148375	15.4398954	35.0050631
GSM531304	0.093137175	0.01074434	19.31809615	3.088673945	0.01343287	18.71012851	2.316422995	3.047913606	13.84260701	63.17425529	5.090703801	1.543020068	42.6811185	66.75141863	4.447182957	0.08373379	49.9695198	9.414366805	57.10568739	5.561722573	66.41302352	59.50717817	19.8879208	8.551236857	2.368600397	14.44958187	8.651748768	17.66729085	0.170094922	2.783494726	0.516921589	1.751741533	3.46717943	55.41156558	9.661929764	0.049431581	11.8764425	0.058958016	6.518369608	2.972165818	12.5850267	28.72258355	7.930547362	38.20385618	5.723004451	14.54926808	52.52712208	15.44963836	36.97729832
GSM531305	0.08292096	0.010285669	21.12899584	3.145277715	0.01308588	18.75292313	2.356834649	3.206952737	16.48229762	66.19591753	5.596679473	1.613488202	43.95351207	68.03733879	4.484651909	0.082347955	52.75991267	9.798851352	57.80863073	5.741596205	61.32237598	56.86432806	21.79540936	8.848945505	2.169362369	14.78278686	9.019798451	17.04444535	0.15391912	2.688400404	0.525078849	1.609896831	3.357923228	50.69200385	8.266600894	0.051839135	12.55540964	0.059960489	6.585452292	3.208251515	11.52941995	26.7664619	7.992545817	40.35133772	6.395267171	14.55071175	50.80013953	15.44871319	37.30010166
GSM531306	0.079823397	0.010398971	16.92842198	3.091885667	0.012427072	17.28251349	1.950228737	2.814242613	11.97312267	61.36007116	5.055896327	1.404074702	46.82755594	68.00801963	4.135732106	0.083673593	52.20191952	9.7155976	58.09314727	4.892085078	73.84442621	59.12333027	19.6093267	8.215954036	2.462608881	14.11420844	8.771931275	17.31801328	0.159433681	2.678604519	0.532453844	1.733756597	3.289473226	47.98530819	10.40397808	0.04397566	11.72012272	0.054583879	5.759638733	2.703713231	10.73650898	25.47538304	7.979602866	34.73339614	5.347399562	14.60492523	53.50929023	14.42939822	35.79590886
GSM531307	0.082316965	0.010486731	18.24300819	3.158915429	0.013415071	18.16702699	2.081633582	3.153330369	14.28991274	59.30193591	5.23167334	1.53585926	42.29101974	66.60344166	4.37647041	0.081683396	52.86559261	9.115400803	55.18592301	5.516318191	66.59247803	59.5046733	20.63435151	8.200272486	2.253431589	14.25388802	9.131865081	18.41947285	0.169536926	2.806167696	0.525497882	1.767768046	3.423215008	53.29238179	9.722444212	0.052633681	11.60696228	0.060481949	6.335719256	2.614715092	10.77822344	27.40845288	8.473679752	38.47496816	5.472016285	14.86501643	54.45284452	14.71605341	36.28731094
GSM531308	0.075054308	0.008786625	16.67112133	2.872172524	0.011214527	17.50273583	2.218809877	2.923816595	12.18289928	60.29047025	5.152361768	1.392872736	46.44522003	67.80039548	4.081700139	0.086120747	47.59993508	9.571909715	57.62486961	4.839303966	64.35227193	56.62054118	19.72342626	8.504242981	2.281689097	14.37148463	8.105123895	15.20822848	0.139848028	2.512690309	0.528455839	1.615069331	3.359217912	47.47881525	9.782249094	0.039596637	11.62147712	0.052394941	5.60268526	2.748787659	9.97112999	24.85856455	8.270321302	35.74115445	5.532214185	14.486589	53.95611298	14.62324528	35.64665281
GSM531309	0.079962296	0.009776084	17.57006194	3.05487592	0.012344657	18.10908542	2.115521103	2.961365049	12.47814009	58.5032881	5.263442049	1.433703743	43.53792167	67.73537612	4.24169433	0.081837477	46.29272115	9.633797883	56.07709826	5.299934372	61.86987522	55.64778518	19.46458015	8.364456849	2.146557595	14.85801947	7.550068635	15.69903396	0.147598449	2.419453362	0.521525557	1.518315213	3.307766425	46.96680152	9.240447956	0.045920594	11.46807971	0.053003476	5.972397409	3.276019697	10.79538382	26.16897954	7.758220506	36.07484397	6.074207268	14.07392704	47.35359645	14.67747405	33.81883222
GSM531310	0.076973989	0.010177815	16.37255035	3.02940177	0.012401917	18.0920605	2.003712238	2.842447935	12.83205953	58.04688064	5.346196033	1.378204506	45.2442504	67.91076356	4.251643524	0.082786859	47.3954115	9.662386961	56.67098491	4.875713691	63.32303999	55.61832945	19.06117831	8.336070902	2.230403305	14.53682322	8.310484734	16.76131761	0.14910973	2.487268069	0.528173385	1.604483568	3.283393274	46.99471441	9.798296009	0.044411521	11.61253621	0.054531188	5.721286348	2.981886325	10.49550535	26.0546178	7.692582422	35.48820704	5.74430291	14.39524696	52.424015	14.78564141	35.32176588
GSM531311	0.078597807	0.009388255	16.99989433	2.881760919	0.011593934	18.39616299	2.338055071	2.978061158	13.3525858	61.67465119	5.022780687	1.499232266	45.13295239	66.90127984	4.399975975	0.082433324	49.33762925	9.388789022	57.71824004	5.069672658	67.3869395	57.31756478	20.36702507	8.369410605	2.398069329	14.22421332	8.67319496	16.74771361	0.158394688	2.700763946	0.524592879	1.689134297	3.350116515	47.63450893	9.865212816	0.043402598	11.49405235	0.05861869	5.964423199	2.693603703	10.51421263	26.18464294	7.976903791	37.54765087	5.432220323	14.5194034	52.80436391	14.95260909	37.90264957
GSM531312	0.08732476	0.009995306	18.53920663	3.197522967	0.012181204	18.24495737	2.257169125	3.011222283	12.33025873	59.81444951	5.285742198	1.462498979	47.12321498	68.19628002	4.269475705	0.085978748	50.47391656	9.670120333	58.72091942	5.157978529	71.44520348	54.76552004	20.35977128	8.516144365	2.404419673	14.42782714	8.482701274	15.90204751	0.146417827	2.498591993	0.523020615	1.752848488	3.288077723	53.26451942	10.11557679	0.046283676	12.41581007	0.051828038	5.851136814	2.831895897	11.69721918	27.07316961	8.289073729	34.7598418	5.532372878	14.44810545	53.91650012	14.42155549	36.49419756
GSM531313	0.071285125	0.008677233	15.3289272	2.579014918	0.010934137	17.00626235	2.124228771	2.984804909	12.79770615	56.03978528	5.111407818	1.366023381	44.0117473	66.73593845	4.050222789	0.074148875	47.01390601	9.479775077	56.52691964	4.56846998	65.48952554	53.12825117	18.75730402	8.069016492	1.987042347	14.38651407	8.128427358	17.74346823	0.151822668	2.547604019	0.518351349	1.675252386	3.125831992	44.52708691	9.284968846	0.039732054	10.86354836	0.05249835	5.511783184	2.900298881	9.216296536	23.97775684	8.019327637	35.11791111	5.559413204	14.23012815	49.01131132	14.1759405	33.44254098
GSM531314	0.081113754	0.009560297	18.27138117	3.194310733	0.011998452	17.92749846	2.18920891	3.009236962	12.9355511	62.36461377	5.160474677	1.510678224	45.5967521	68.16062906	4.315655952	0.083624068	52.13298049	9.397111886	56.17298584	5.187065914	63.88738085	56.07587552	19.87036983	8.097340805	2.208379749	14.32475223	8.321626509	17.88199516	0.161283267	2.525924046	0.52866428	1.747981377	3.379114677	52.0639189	9.648158599	0.046262326	11.00811254	0.058093065	6.114341615	2.692286883	10.66038534	27.59894616	8.385454225	37.39299202	5.381294843	14.99072703	51.02938401	15.11929317	36.63723648
GSM531319	0.082183739	0.010637501	17.79116789	3.220884218	0.012885142	17.93365157	1.960909204	3.081151853	13.14144705	57.51318215	5.299869686	1.559669176	44.15799767	67.33061309	4.231015471	0.086904528	51.85006746	9.286369977	55.93378556	5.302025028	72.80226864	58.60861229	20.01312314	8.001001142	2.429512922	14.16321002	8.892230031	18.7685456	0.163280127	2.735751783	0.53324693	1.793683915	3.413297818	55.54281053	10.42334217	0.048875365	11.79189792	0.057830976	6.030274367	2.577037227	11.07927486	27.94810421	8.855054536	36.33571452	5.360406028	14.79209834	55.27914161	14.61134115	36.18154787
GSM531320	0.080529836	0.0096288	17.65218968	3.211973859	0.012172702	17.51234986	2.131139016	2.972296647	12.65162374	57.90941613	5.013105622	1.500913002	43.13167863	66.7511069	4.219427488	0.07761945	45.22269282	9.168785807	55.20184038	5.243402635	60.63856395	54.2657169	18.73738184	7.93381316	2.131661133	14.1565746	7.773084602	17.5999028	0.148118917	2.502675397	0.522867502	1.607669324	3.294433417	51.91452972	9.915087519	0.044571353	10.99850429	0.054786881	5.778690364	2.665026782	10.57798827	27.17356369	8.075062853	35.95286219	5.318145995	14.39362935	51.55455275	14.58016551	34.88470856
GSM531321	0.080869598	0.010165639	17.73279274	2.844248426	0.012873781	17.86947121	2.187143648	3.079323603	13.27565204	59.57019965	5.347312218	1.434411489	40.41541653	66.80752187	4.317997301	0.079341237	50.75945497	9.462814904	55.71648347	5.155901815	63.88910817	56.86866433	20.78816191	8.601510422	2.224337216	14.64620471	8.818355778	17.40797866	0.158664576	2.726128435	0.515217529	1.497523955	3.47040462	47.01989984	9.163088988	0.048459045	11.76968028	0.058225132	5.964544126	3.065107967	10.87282465	24.80171204	8.286844169	38.08557524	5.899539976	14.63887751	49.5995138	14.39975524	33.8498702
GSM531322	0.076768041	0.010186707	15.55292912	3.240286794	0.012854456	17.2347082	1.901973302	3.063200101	13.05770417	55.62468485	5.210402012	1.499090571	45.31662914	66.88151048	4.171816445	0.079932166	47.2609276	9.493872562	56.88298783	5.273073194	69.11945733	56.27092423	18.91867443	8.079626792	2.379955383	14.32597356	8.765987216	18.59038792	0.161048732	2.637905165	0.53367012	1.670466702	3.277635045	51.5993307	9.96257505	0.047080631	12.14593506	0.058465085	5.791148134	2.856782668	10.11048243	27.02092866	8.067006293	36.06923375	5.53846656	14.56249579	53.25217643	14.38781024	34.13444518
GSM531323	0.081680888	0.010119605	18.32036756	3.156020582	0.012952179	18.45960933	2.252851139	3.009505275	12.84803401	60.92645775	5.095806587	1.464937732	44.14305889	67.10869298	4.415768925	0.08157558	48.48142589	9.317418584	56.1672155	5.390381777	64.02153611	58.99356227	19.84403415	8.246876574	2.307778554	14.38255532	8.70006545	17.3070977	0.162592467	2.704855226	0.523299343	1.699528031	3.416638633	52.7798066	9.381361079	0.049649757	11.55339209	0.059033048	6.151703486	2.850174181	10.93317805	27.30647948	7.789327227	35.98603989	5.514005439	14.65863539	53.2505346	15.07141326	35.90000282
GSM531324	0.076633882	0.009750461	16.91972301	2.841223329	0.012506501	18.1962843	1.867258962	3.001465379	12.73529635	56.79279375	5.270609296	1.470996589	44.94393547	68.03255151	4.222842277	0.08245113	46.83452975	9.595939982	55.96662823	5.16703686	54.0150457	55.60433607	19.47381624	8.399225372	2.086348173	14.44270501	7.849513416	15.76432637	0.142504673	2.431421388	0.528493404	1.605344359	3.231180232	49.71433544	9.579315136	0.047178035	11.15611089	0.055135911	5.681538531	3.040934452	10.08519227	24.61214245	7.472849265	36.2443958	5.605422163	14.3622947	50.56293575	14.96708593	33.60923896
GSM531325	0.081008174	0.010103241	17.43794707	3.081826372	0.012540846	19.15718005	2.140267454	2.97154178	12.47991581	59.13141303	5.148945696	1.445257313	47.627957	67.67719577	4.49981788	0.082659329	51.60451545	9.510414802	57.35198823	5.324399464	70.03306196	57.30885332	19.313466	8.232002819	2.427352948	14.43081727	8.227277528	17.64957702	0.15225395	2.542116728	0.533788369	1.84373368	3.463517848	48.26789315	10.4035399	0.045529045	11.56535705	0.054586863	6.151386713	2.687065637	10.79159851	28.22462862	8.384958764	35.73567705	5.3068276	15.11109847	53.30952218	15.86013901	36.43059863
GSM531326	0.086899152	0.010772904	18.74058866	3.344410051	0.013560009	18.03231467	1.725974787	2.859899905	12.63788784	60.5516217	5.23153835	1.521821853	43.08959969	67.0066301	4.313450309	0.086009998	51.06302212	9.19101547	55.04234726	5.187785833	68.63532084	59.6609701	20.47621286	8.29437181	2.5705206	14.10003	8.376644121	17.0723554	0.152232919	2.6373583	0.522756012	1.759682901	3.474370873	53.50486966	10.0399273	0.050346165	12.1090893	0.055833719	6.060958588	2.708527972	11.86722412	29.67935605	8.468731585	38.15339215	5.481833248	15.08974875	54.42805758	15.06523951	36.09256903
GSM531327	0.089504797	0.009662114	18.4129919	3.081109259	0.011955843	16.73428194	1.74323284	2.578813487	11.434035	55.98072749	5.390830616	1.516206983	45.51594391	68.13398036	3.795341423	0.082205397	53.27971156	9.41430336	56.66604346	4.856092577	72.79236358	61.6550076	19.57581937	8.273593725	2.514367872	13.93296112	8.657943993	16.30486882	0.158288025	2.540575015	0.533542492	1.956635658	3.337059629	57.22394303	10.02043156	0.042730563	11.85895692	0.055293355	5.701489525	2.385225521	12.07176944	30.45865751	7.966773829	35.53809435	5.302048957	14.98270655	55.91132502	13.80156238	35.30633073
GSM531328	0.07816713	0.010349692	17.68265166	3.245456873	0.012760159	18.62980858	2.308412984	3.186537258	14.27001849	61.37656292	5.246039099	1.62177028	43.54901628	66.73928533	4.413155702	0.082581525	54.11108726	9.148190693	54.79141991	5.285218099	77.05133157	58.54614389	21.74879983	8.3528655	2.283028094	14.23339564	10.04007805	20.55487846	0.191356762	3.05620994	0.525223144	1.79258832	3.400730495	55.63650342	9.952630433	0.051025782	11.85067292	0.063990712	6.538339523	2.610893717	10.53246345	27.7497822	8.896446991	39.89238884	5.518695584	15.21080051	50.26910212	14.91236918	35.77067648
GSM531329	0.084929519	0.009963453	19.19942771	3.058940917	0.011869943	17.998929	1.99794542	2.850217245	13.7809043	56.87001475	5.195944635	1.582274525	47.70454409	68.96222307	4.107876928	0.085895114	52.38366366	9.539087783	57.01839361	5.257557077	74.91762454	60.00233005	19.15453324	8.310330433	2.255689766	14.12371823	8.483759561	18.01845307	0.158730173	2.518997642	0.537525164	2.02820165	3.524084361	57.45422007	10.51176178	0.044353165	11.87514104	0.059295077	6.038048897	2.387730561	11.12994795	29.71125338	8.428167812	35.97612002	5.08039363	15.74597589	55.15583255	14.46648268	36.20043265
GSM531330	0.077714786	0.009683624	16.40132768	3.059478183	0.012105461	17.84619236	2.235253186	2.993947352	12.78095794	58.90324756	5.107112161	1.504807614	42.07387665	66.67314847	4.260657698	0.08458006	46.81562193	9.349887808	57.50670395	5.230791776	61.51227631	55.37678329	20.21866786	8.339300376	2.191693201	14.41431765	8.269868683	17.00187307	0.153648274	2.542877581	0.517675663	1.608175017	3.342887452	47.74440156	9.24280446	0.044126254	11.22709722	0.052759795	5.941267994	2.959013095	10.69556425	25.61429273	8.113605868	35.94949849	5.614999773	14.18884735	48.50719044	14.68459646	33.95527336
GSM531331	0.086674735	0.010049835	19.95610756	3.11556915	0.012636414	18.17592353	2.138094062	2.874837059	12.78243647	59.29327473	5.173684541	1.50555417	46.18814894	69.2087793	4.1280975	0.079647741	52.45992206	9.620996227	56.36449627	5.481612349	66.4419259	56.60412539	19.06177291	8.299727795	2.21590811	14.46223939	8.256465572	17.31366376	0.149354187	2.42938451	0.536447485	1.750140133	3.455759669	58.00127231	9.786146508	0.046259473	11.72688068	0.055649175	5.84873852	2.700640695	11.27835564	28.27852462	7.908896609	35.23416662	5.50338658	15.09133728	52.9491899	15.00762364	35.38032641
GSM531332	0.090351874	0.01180731	20.97926514	3.751332421	0.014179755	20.68675515	2.367578763	3.186595645	14.10589075	64.74022858	5.20859072	1.667731016	46.40633265	67.74036847	4.834152237	0.090143282	54.93154425	9.64157281	57.10311277	5.91133818	72.18237235	57.08049391	21.64566349	8.725471395	2.433444685	14.74885878	8.483056397	19.08262996	0.16734642	2.638327355	0.526323551	1.792112803	3.478781093	52.60643147	10.38131547	0.056156001	12.79676145	0.056897534	6.582110354	3.117362564	12.6306179	29.97932885	8.578322826	38.90779378	5.90204239	14.49442729	51.96326917	16.73138427	38.81420946
GSM531333	0.082626677	0.009505031	17.18854738	3.034123326	0.012163858	17.97173311	2.312925961	2.988878194	13.15816713	57.44925099	5.230772336	1.485416494	43.29428775	67.17715826	4.122715792	0.079276249	48.12676166	9.623564867	57.66571902	5.251258334	65.42533753	55.76797752	19.83110303	8.58666772	2.283054745	14.66302985	8.775484101	16.88476418	0.158359672	2.745589079	0.518761557	1.759980675	3.307361283	47.74665363	9.483462099	0.046405162	12.31943367	0.057804144	5.934746	2.979500628	10.9293336	25.59407842	8.40942372	35.9440862	5.836860816	14.59630381	51.25351912	14.69312783	33.9365416
GSM531334	0.089807981	0.010345475	19.27858858	3.474353049	0.012524783	18.20234356	2.118337106	2.920144291	12.50894616	57.92492412	5.132005016	1.558478739	45.38632334	68.2764517	4.320777663	0.086060808	49.192228	9.529500149	56.55755199	5.353091034	62.11088875	55.53956594	19.83636169	8.177333945	2.432140401	14.45863798	8.492779773	18.89580596	0.161477139	2.585587452	0.526820476	1.79604828	3.385500371	53.37604551	9.941778903	0.04712377	11.70921911	0.057653427	5.962818274	2.777992282	11.85295323	29.13689247	8.647062564	36.03249291	5.380419608	14.36605639	52.60197026	14.80160228	36.30752865
GSM531335	0.081184845	0.00993837	17.03117871	3.061268685	0.01264711	18.59521109	1.947361904	3.088796487	13.39993672	58.54008949	5.090626078	1.495579989	41.74345292	66.20471644	4.31218682	0.080205506	50.49981305	9.156685752	55.61255731	4.970142024	72.12579407	57.67505317	20.23965887	8.168050984	2.325747637	14.40031015	8.858766086	19.36078523	0.175819897	2.82083054	0.52137928	1.663084131	3.334015873	51.80000136	10.18624702	0.047606279	11.29711736	0.060830328	6.139352971	2.706173485	10.54325792	25.76642457	8.4703614	38.1967371	5.484738267	14.68324304	52.88077925	14.95837542	34.37081666
GSM531351	0.075442469	0.009368439	16.04230545	2.701534955	0.011286762	16.80630363	2.093244711	2.894100384	12.19464193	55.85310586	5.026805079	1.400748162	42.62985426	66.5129421	3.893176213	0.078459283	49.40489049	9.169215457	56.48460846	5.157076607	64.26101652	58.22824	19.72395152	8.038686623	2.279943267	14.01006884	8.369548376	16.52447154	0.162055068	2.687227352	0.52416683	1.691287471	3.364030423	47.31039579	9.595159409	0.041229852	11.31783441	0.057135893	5.723707095	2.546967443	9.816895985	25.73811809	8.104607241	36.6154116	5.26470197	14.27437997	54.89509142	13.77525161	34.77664763
GSM531352	0.080495827	0.011154522	17.06941246	3.463360108	0.013826215	17.98718963	2.016211512	3.1471144	13.82222744	62.65219448	5.243184316	1.659183749	47.06277985	67.8790035	4.376938878	0.091852662	49.77828246	9.596099933	57.67317303	5.639398341	70.75294577	60.17411134	20.33441072	8.196314376	2.59202265	14.28274176	9.169930269	18.35721399	0.16649369	2.747826091	0.537247099	1.793369102	3.516866017	57.23000617	10.53530021	0.05054661	12.46093883	0.060954228	6.224754754	2.741628536	11.01690663	28.97587634	8.521265995	36.4013494	5.503632767	14.78522118	58.63233519	14.47483112	37.15980671
TARGET.40.0A4HLD.01A	0.090291968	0.037303648	29.4311854	8.182883434	0.009346799	32.34535242	13.24453342	5.43054307	67.4950077	78.83431894	39.02091896	0.982900994	342.5880873	94.32155962	7.568958041	0.040409604	111.7369862	15.18211816	107.5976237	8.775156533	144.4861954	155.4616689	100.6675533	27.74768818	11.72645921	23.35474288	33.06654158	72.45449188	0.266801567	5.770072057	0.996906514	1.831203698	4.297885247	165.380221	4.061608764	0.069751144	36.29604497	0.197446189	22.89947793	0.940163451	14.10256587	53.60850054	9.248250276	112.7750993	33.25748979	84.86983149	130.8337343	13.91126004	102.8410268
TARGET.40.0A4HMC.01A	0.094756034	0.033567337	31.97598703	7.435311424	0.008875042	30.10656899	13.47042719	5.019660136	63.69061617	86.28056122	48.9322223	0.749911677	373.4736298	96.40189835	6.967384435	0.031282692	111.6769361	15.19371632	106.121513	8.04029921	132.348679	159.0526027	104.1031174	30.79448194	12.31438078	24.44361422	33.84989587	57.76748447	0.215921257	5.112065059	1.004951706	1.298141282	4.299124363	151.3777825	2.880970361	0.064825823	39.17324477	0.179058305	22.20549533	1.044597759	15.62785866	49.03407267	8.109316221	116.4394777	40.82769749	86.99102112	119.832837	12.43605094	111.7050749
TARGET.40.0A4HX8.01A	0.094383304	0.040880834	31.523164	7.996990397	0.010276924	33.49141064	9.382097957	5.104926921	65.95168682	76.80467627	47.81778626	0.899581891	411.3692593	100.2193333	7.8314221	0.036690816	111.4125509	15.95940377	104.7868653	8.374963044	138.6666832	154.6720106	93.75894287	29.14914675	10.13166588	24.18304774	28.74706734	78.80396698	0.239176469	4.968660099	1.043510719	1.89370065	4.490774094	196.4862084	4.402488256	0.074478788	36.78841589	0.20703748	21.56089856	0.938376793	13.85957115	53.78992265	8.807698102	112.9518647	33.53868088	94.3211883	122.8127626	13.74185475	103.5929859
TARGET.40.0A4HXS.01A	0.084328694	0.038432813	28.19844789	7.454951738	0.008944893	31.93000303	15.58316373	5.179287705	60.20686375	77.34422482	51.62720381	0.828029331	402.1181927	98.06913948	8.060157279	0.035019309	109.217746	15.5834417	109.5783681	9.435493757	137.7771087	173.426796	91.4362897	31.97292887	12.01130852	24.81811172	32.26913488	56.24644099	0.222097363	4.960063165	1.040701094	1.684976635	4.484376613	145.0224079	3.335750735	0.061703497	39.50334539	0.160679178	24.65884696	0.990193789	13.65172082	55.93076596	8.582114763	108.8379958	40.66355762	93.84254963	128.6021666	14.3962004	98.43251405
TARGET.40.0A4HY5.01A	0.08318098	0.034217932	27.8827381	7.578868844	0.008288904	34.4524345	12.85090841	4.862480064	61.48218543	80.37885009	49.96202548	0.870578074	402.4382466	96.41363406	8.218715912	0.032137621	114.6306681	15.60161238	115.4585673	9.08081393	147.8680216	157.4752941	100.1322081	32.31725019	11.35746734	24.89325549	35.92217263	58.04188438	0.219038566	5.164437209	1.037493942	1.519015971	4.201447627	145.0746216	3.193476703	0.057061225	36.06587757	0.167604467	24.21708337	0.898652859	13.76457416	49.94090121	8.250378367	114.8838438	40.18668193	96.96488455	123.8370335	14.26405849	108.7662426
TARGET.40.0A4I0Q.01A	0.086578483	0.035071309	30.0419127	7.973642552	0.008141221	32.63584905	15.03064512	5.318059919	65.5046405	88.33001311	46.33531839	0.949915383	389.3919246	94.28081123	7.703529419	0.031457693	118.2100011	14.59293273	108.7015626	9.675113608	125.3841784	173.6605834	102.7082788	31.10033019	11.25872162	23.7915641	31.11969456	60.67776264	0.229748143	4.930891986	1.01652031	1.781127937	4.32823131	158.4267812	3.316087682	0.060581044	34.57789162	0.184227458	24.88559018	0.826267344	13.87222686	53.3232703	8.070097495	120.280004	36.63702923	97.4445916	138.9539171	14.05539799	113.2991653
TARGET.40.0A4I0S.01A	0.0847096	0.034163413	29.12904955	6.748054167	0.008985398	30.51497501	14.50620889	5.344072737	66.35155209	85.02361022	50.53777829	0.828641468	334.1631256	92.98725475	7.513251613	0.030007076	110.5080629	14.47788087	105.815656	8.883563657	93.22343209	175.9122131	107.3968212	32.58132111	11.34714334	23.7804557	36.0270625	56.97168054	0.2184392	5.499819327	0.985527786	1.092219404	4.554055846	148.6887929	3.112194748	0.070346607	36.54257092	0.178991284	23.06503566	1.016387445	14.27599598	44.60513339	7.758769692	129.5728018	42.35704587	91.04628634	114.2556447	12.52643652	109.260125
TARGET.40.0A4I0W.01A	0.105394412	0.043513197	35.03243158	8.3309952	0.010177706	34.54833537	17.02276999	5.729454773	72.49521364	88.47283103	53.56222862	1.019607408	392.3363103	94.55567448	8.231167653	0.032258555	126.4165818	14.70503193	107.9321217	9.682808019	136.9436151	173.5560024	111.1588727	32.34363799	13.04470227	24.23525481	36.87984664	73.47364378	0.272123249	6.114747521	1.017380851	1.71716245	4.325863591	211.9219271	3.526269552	0.090545996	39.98268838	0.212058187	25.50727713	0.84570756	15.59999904	59.62628613	9.242069648	130.3788669	42.3269068	96.34893385	133.4645632	14.08346572	123.6994162
TARGET.40.0A4I3S.01A	0.112663956	0.044212936	39.81596054	8.384372111	0.010523478	39.18640771	14.56176497	5.303598105	66.80376911	91.63347178	51.39037342	0.946572987	418.7062122	101.488882	8.615547965	0.037913479	136.5949277	16.36183794	112.5811951	9.733593034	151.7111708	156.0380747	112.2963158	34.02022335	11.78167783	24.81167244	39.22676231	76.47770484	0.251480059	5.58398912	1.038061322	1.832450561	4.809845297	213.4744657	4.489935177	0.085568837	40.49843428	0.197697913	24.59416876	0.953107133	18.71262933	58.42944637	10.11549063	122.6535162	38.93957051	95.11789204	135.6297226	15.07017791	122.5529005
TARGET.40.0A4I42.01A	0.102133219	0.04673242	31.95146116	9.146957458	0.011052894	32.71583951	12.62621136	5.237176418	59.74332071	89.36970344	48.07943989	0.87351485	404.6378773	95.88166982	8.306441927	0.038055503	128.1087355	15.6025857	108.0859831	8.914752361	143.9174177	193.7520869	105.5405371	32.07603906	16.63378686	23.48772828	32.28388127	60.2214757	0.20056665	5.002167076	1.016052593	1.591260794	4.541253364	201.9364538	3.469504714	0.083226575	40.05691907	0.185851446	23.50933955	0.982810572	17.15677679	57.9563864	8.393257366	122.1790813	38.25998278	92.04994218	143.5534808	14.08050613	121.4254898
TARGET.40.0A4I48.01A	0.097869481	0.044174998	34.26671024	8.784550757	0.010747114	31.52889364	13.55311884	5.474842283	65.33888859	84.41469676	47.14315797	0.797162304	401.1301633	96.27290854	7.755029406	0.033605827	112.2409817	16.0142535	111.4108096	9.052316469	151.0261387	164.8310791	99.18243831	30.53524925	13.31847507	24.81054179	31.10446359	65.6912961	0.234066191	5.037213265	1.019236198	1.424949076	4.694018657	171.9365181	3.364887696	0.081421385	37.00035759	0.181418368	22.65651589	1.191961591	16.42244614	56.44650354	8.316757782	114.6889646	39.72015185	83.64616	138.7062045	14.31264526	116.6080175
TARGET.40.0A4I4E.01A	0.107720127	0.047868764	42.17387712	8.673644044	0.010594158	34.70100403	14.07079986	5.020873136	68.23121145	87.31147699	48.47803253	0.989044386	448.7273636	100.3746474	8.363382079	0.03709236	121.3060414	15.53061538	109.9407477	10.67750155	137.0754528	183.7533563	102.1341101	30.42350061	13.74435435	24.69454755	33.9409792	65.65403926	0.268466668	5.17766302	1.051422155	1.955791914	4.866807664	199.4740213	3.99827586	0.084011254	40.69066068	0.205022216	25.16515959	0.891059853	16.61722373	64.67631885	8.123794193	117.2080768	37.64080929	98.2038649	143.0639386	14.13939017	119.9501048
TARGET.40.0A4I4M.01A	0.094211236	0.044272651	30.46123407	8.106533466	0.010821125	34.09421186	12.19310323	5.443568918	64.56371572	84.57247356	50.60652623	0.839230869	399.0233702	96.92580034	8.011836041	0.034595935	113.0557654	16.07455892	110.1559337	9.076065994	136.0121051	181.6056544	105.933903	31.78520541	12.94516387	24.98842771	34.93660367	61.40576251	0.233912906	5.662973981	1.022210893	1.352962496	4.581875638	162.649544	3.486154057	0.084262684	37.67493059	0.173447202	23.34661849	1.158284845	15.47404524	54.20504076	9.028833874	118.9361028	40.2182861	87.73842067	135.9312706	13.6117331	109.6501749
TARGET.40.0A4I4O.01A	0.091592661	0.035753742	31.82589786	7.73372352	0.008636316	32.78452331	14.34639188	5.611659511	64.85283533	80.14223043	47.41125435	0.795936901	428.5880195	95.28217895	7.715613621	0.033937017	110.5862925	14.58036914	109.1629724	9.400808322	143.463888	180.4810333	100.6116014	29.46322231	11.27263124	23.4848353	36.5247769	63.59996427	0.250979589	5.801393504	1.022966544	1.72261498	4.60496795	179.6010622	3.357168572	0.072980023	37.75974153	0.200033939	24.6238827	0.814172759	14.80026405	57.86868589	8.482145174	111.2059444	36.82498538	89.25222861	148.5854122	12.676731	108.4174632
TARGET.40.0A4I5B.01A	0.084382103	0.032414037	27.1529832	7.763580759	0.008661064	29.638262	10.30343413	4.715747734	58.11959427	73.9097052	48.21398941	0.705391103	370.0559671	93.53658879	7.025290462	0.030725502	104.5475693	15.02916324	104.9636591	7.60585109	134.3720881	159.2201222	86.55675281	28.82784903	10.59303875	23.81933967	30.62004585	56.78627474	0.202123171	4.803048985	1.010508548	1.393987271	4.147085222	149.8920457	3.038744217	0.05917705	34.78417214	0.162328477	21.17936597	1.057141419	14.21534279	50.8769354	7.624004376	103.3851895	37.40832569	86.03091999	121.3860817	12.62228847	101.2523423
TARGET.40.0A4I65.01A	0.105604804	0.041448775	31.96660772	9.435483023	0.009771241	34.50231723	11.7633246	5.177597694	65.55281246	82.07907959	49.70972935	0.96018495	435.2498658	96.20128945	8.313776727	0.034058597	116.4625277	15.28844495	107.0455002	9.654558335	129.8570243	189.7962404	96.17387629	30.62498302	14.06022918	24.01525839	31.6729111	63.00419459	0.222343974	5.001325793	1.031764711	1.921763885	4.712787454	200.3141578	3.699940703	0.076580632	40.01316058	0.200467045	24.40397379	0.880488213	16.4299396	62.42216633	8.282541844	124.4560411	39.22168999	97.25034354	151.4357984	14.04352948	115.8758214
TARGET.40.0A4I6O.01A	0.104637596	0.046392494	32.45177342	9.381894016	0.010229128	33.67601431	17.55317136	5.892823254	73.00206124	95.0650551	46.7618479	1.171457225	381.2413045	93.34317164	8.547646818	0.038909151	132.5067548	14.61187167	109.5194087	10.87930925	154.8574541	185.0610105	117.3840087	30.29131962	13.29599762	23.53736487	36.42066623	78.42097114	0.296697131	6.292338161	1.028169737	1.815067682	4.626806082	220.2948013	4.574830606	0.083788933	36.8521169	0.202115775	27.56749272	0.812371409	16.6996892	63.94837803	10.2334186	135.5536736	36.3106187	94.57512143	146.2900989	14.13769034	126.1846979
TARGET.40.0A4I8U.01A	0.082625055	0.035211417	27.70533039	7.018171265	0.008558651	29.63761791	12.0022123	4.871054682	63.99256597	75.91496594	45.11602655	0.769933896	372.7867859	95.83915936	7.068890364	0.032906896	108.4368212	14.9007913	106.3014474	8.281446183	118.636252	163.6690901	92.7837987	29.19931965	10.65646315	23.50803324	32.34957004	58.97175099	0.220067819	4.920476867	0.998986273	1.680978401	4.31534044	152.6807475	3.637103959	0.064366272	37.19079026	0.175261931	21.21715929	0.884072673	12.9572414	50.69759276	7.551910332	106.6385817	34.7854919	88.68231773	141.9490455	11.94223199	100.8106153
TARGET.40.0A4I9K.01A	0.113170272	0.047776108	34.09572392	9.587430932	0.010579995	31.92787202	14.46845224	5.673026232	70.01559726	92.78253782	50.0609725	0.947581184	398.6199353	94.09428604	8.117080399	0.032506676	113.5002728	14.91198379	111.4407429	10.62264158	147.9885055	192.8178057	110.2493207	31.514472	15.00452847	23.78589577	33.1674062	69.52948788	0.220256761	5.540439382	1.009047335	1.464548827	4.800320735	203.1355004	3.374118371	0.081101051	42.77839134	0.171913858	25.66854546	0.961825312	17.57705915	65.97181547	8.797559659	132.1728418	39.14696015	94.17793508	142.4262793	13.384597	125.9624829
TARGET.40.PAKFVX.01A	0.084884518	0.033189191	27.44087152	7.550355615	0.008113712	30.69849031	15.85851737	5.223256559	64.25974323	84.65039426	51.1926332	0.826028642	423.7024797	96.0185492	7.422301926	0.033145287	114.1309105	15.55476258	116.3795061	8.006265411	132.412708	165.979915	119.2254531	33.71467296	13.4428962	24.07606651	36.16618362	56.7631356	0.219284677	5.398570689	1.016667165	1.315305614	4.133200999	161.6635763	3.275699855	0.061540053	41.22259541	0.176375332	22.57841888	0.965456432	13.77826969	49.92368834	7.979271009	117.7179061	42.0076616	89.61842629	150.2454761	12.1837961	123.4966546
TARGET.40.PAKUZU.01A	0.08933535	0.04468033	30.25960933	8.954451104	0.010095012	33.57462524	12.14011764	5.361216851	69.73949008	85.11725577	50.86216653	0.924589275	425.7638022	95.68221684	8.289674186	0.034398603	116.9369515	14.6598707	109.7692141	9.991248131	146.4521284	179.973823	112.2825294	31.39624102	12.73318563	23.9439189	38.062724	62.87933733	0.23187442	5.600687078	1.020448906	1.450669911	4.354356064	184.0285966	3.228050761	0.080046512	40.7007184	0.171229815	25.41389234	0.882914316	14.62089511	58.51193527	8.153323744	123.1316862	37.90500377	93.92805864	137.2913825	13.70420317	112.5736136
TARGET.40.PAKXLD.01A	0.103401306	0.036060404	39.2331311	8.2312965	0.008756785	28.65084892	13.66636671	5.032252449	71.67912158	92.94835489	49.82157032	0.933695093	439.4358346	101.5806601	6.96801866	0.033814314	124.5722521	16.57451716	114.3688514	9.078594832	152.8621927	187.7808775	100.8131862	33.44720183	11.98290028	24.68542531	32.21120606	63.97262273	0.220552074	4.756107368	1.051486723	1.879824129	4.522823566	192.3696086	3.479549559	0.063021616	35.36958831	0.199335255	23.92034697	0.87472993	15.66097693	56.891353	8.031730172	122.2984366	37.21525952	100.3079783	146.003553	13.12510321	122.1232098
TARGET.40.PAKZZK.01A	0.088445313	0.039092671	28.87112615	8.082128402	0.009538661	30.0183439	11.36634583	5.160653773	61.88139871	79.03471253	47.75331656	0.801705743	381.4337001	95.57621407	7.271900061	0.03201989	109.5439286	15.03515264	108.2992291	8.879428195	138.1245418	172.7903921	96.92634699	29.33531801	11.80071466	23.76682209	32.60923704	61.46227593	0.216572975	4.965738428	1.007179746	1.549335451	4.197495306	172.7321191	3.417278853	0.071917083	37.24285639	0.169290676	22.70956409	0.873298701	13.69764194	54.37381046	8.021552108	113.3200784	36.76189632	91.14972932	137.090398	12.4509381	107.5933378
TARGET.40.PALECC.01A	0.086950543	0.039842856	28.33982198	7.680710493	0.009737007	32.460544	15.64446605	5.752778036	68.09980207	91.97370916	48.6855586	0.828411277	388.7688536	93.8792416	8.038749659	0.033944618	115.518108	14.87544684	111.9253387	9.349716308	144.0203293	193.7709082	115.1914748	32.05825253	15.11256686	24.00492908	35.531205	58.64344795	0.224955012	5.65273009	1.01059726	1.521908757	4.439042776	167.0829278	3.053639331	0.075006283	41.68779274	0.177925028	24.76046022	0.998098512	14.50871407	53.78385956	8.380479398	129.0748366	40.48794067	89.0285393	145.5809037	12.67039373	120.1664825
TARGET.40.PALFYN.01A	0.095140396	0.041826338	30.46827493	8.020074984	0.010161493	35.33575905	15.03333778	5.727749036	68.90058119	86.16213846	50.08384419	0.945981545	379.1213532	94.96324307	8.657537796	0.032594814	115.9844105	15.81341729	114.1617014	10.22695774	144.340277	176.8731825	116.4473	34.32184854	11.96729957	25.19651657	35.37056412	59.88105736	0.232356702	5.837150344	0.981171192	1.684848168	4.348054507	179.3151938	2.899015779	0.082171424	42.41833431	0.184192685	25.81755255	1.154420107	15.07888027	54.08115888	8.408264794	128.225811	42.79243485	85.60683037	120.9300554	14.56533832	118.2367864
TARGET.40.PALHRL.01A	0.088347323	0.034901197	30.93539428	8.761428359	0.008551499	32.61403814	15.21980037	5.473431343	66.11634525	88.93211352	47.63043949	0.816181113	446.7713386	99.50860363	8.21735245	0.037219175	119.5020739	16.09558641	118.8380371	8.881155297	175.2822087	183.6391187	112.495367	34.20968161	12.98280879	24.72433046	35.63340567	55.38105133	0.22308535	5.297280055	0.979989547	1.743157724	4.327135969	154.0614502	3.528909808	0.06528303	40.64858728	0.172590295	23.57782127	0.957791509	14.52949772	57.39212396	8.687026323	113.0050335	38.53011326	85.68145017	140.3606455	13.71480172	117.7163181
TARGET.40.PALKDP.01A	0.115830047	0.041668717	36.71096681	9.6332676	0.010446922	29.35705914	12.66678141	5.264124023	64.59984362	95.15559713	49.9219762	0.919076361	425.8492624	96.47138525	7.090345595	0.030300996	121.9504169	14.88030141	112.391976	8.341776989	169.738031	183.443471	108.9027919	30.25624732	14.17050419	23.45585893	36.32127329	69.96449442	0.273731347	5.645855965	1.042333215	1.831047383	4.65449955	241.6805179	3.637546676	0.075338309	39.83129192	0.194607508	24.16493049	0.753312163	18.75754842	72.1107121	7.890655129	112.4159095	35.37059415	97.32674565	157.2300116	12.23939235	120.8842484
TARGET.40.PALKGN.01A	0.087278978	0.0374913	27.78428639	7.813313722	0.008928321	31.37397448	14.41756519	5.483989718	65.79631335	84.77869128	49.68551152	0.776389824	458.7327294	99.60897941	7.292430221	0.033686771	114.3567277	16.31241112	115.6354869	8.646385156	135.8288802	153.6909832	106.6377708	31.96123357	11.56751061	25.43170859	33.45043018	56.58461637	0.212014815	5.123187557	1.0079494	1.584550354	4.459657365	167.3804079	3.230454198	0.07238528	40.24342645	0.164264577	21.62593399	1.093232712	13.5724706	52.62873002	8.05668199	116.1714619	40.84386812	84.50746742	138.5473534	12.41007887	121.1356693
TARGET.40.PALWWX.01A	0.085720724	0.033254965	26.46838141	7.83537659	0.008274293	31.56216087	17.28702602	5.792413945	68.86498689	84.65770122	47.21136699	0.882275013	424.7821915	95.1282116	7.788486358	0.034696702	116.1660325	15.64517341	118.4829737	8.092925615	161.8652876	167.8910645	107.7760665	31.32755118	11.32490973	24.43414536	41.94056743	71.04358818	0.258793293	6.437065006	1.02039986	1.71464399	4.335465716	158.3342687	3.737796088	0.062842397	36.42445363	0.186614687	24.66938197	0.958425371	13.82837672	51.62903411	8.899288267	119.3438615	37.47018215	90.3570673	132.1455593	13.09693506	116.1035624
TARGET.40.PALZGU.01A	0.081640761	0.043515723	28.99127552	8.014884576	0.009895656	32.94602152	10.56832304	5.482616852	61.9839749	78.19354604	48.31099769	0.80457116	416.4270377	97.0553203	7.802938973	0.033891638	112.4773534	15.67268148	112.5412295	8.576954764	142.9985209	188.4576598	103.0432921	30.86105669	13.2482611	24.30112731	35.61812422	60.73373766	0.210729992	5.241367136	1.039691701	1.543910441	4.543730095	160.3976959	3.215521487	0.068573165	39.55067498	0.176922299	22.95980292	1.005903586	13.39577444	52.61901712	7.937948299	107.5294481	37.83606993	92.84442551	139.7640952	12.91943303	102.6160954
TARGET.40.PAMEKS.01A	0.092540604	0.031253389	27.62211476	7.125596118	0.007636553	29.44034224	14.7023744	5.148043362	58.54754586	82.97822426	52.17387362	0.830852366	392.4945815	94.21406598	7.288800597	0.025039143	110.9334633	14.23640006	109.3548568	7.734616032	130.4990342	173.292016	90.11986235	30.47515877	11.88550773	23.41110423	32.92205953	67.11117886	0.219072548	4.993627094	1.01808266	1.772617126	4.345696784	197.0830113	2.842948979	0.054579284	35.75215113	0.172577085	23.46500533	0.737074762	13.97859544	62.19213518	7.941164135	119.3184717	38.44326698	106.2148203	143.7948098	13.14174654	119.0109487
TARGET.40.PAMHLF.01A	0.08900221	0.037385721	31.4080328	8.115873345	0.009069398	31.35278894	14.95956451	5.339835156	67.19656813	81.79506215	50.26629796	0.908451254	400.8997286	95.03966295	7.706157345	0.03123251	113.7564675	14.60310733	106.7977075	9.034901622	140.8709865	172.0763837	97.57642324	30.22848519	11.59979235	23.86840319	34.47875527	61.47401794	0.232330347	5.326243887	1.031077752	1.774347351	4.506705747	178.7586209	3.056133398	0.068402687	37.39553626	0.182640453	25.4744656	0.813069876	13.84442014	58.88775563	8.680504486	111.7452957	36.91962448	93.82117772	142.0187412	13.00674197	109.4437436
TARGET.40.PAMHYN.01A	0.084179772	0.034547957	28.24702516	7.837216029	0.008707751	28.99272526	11.35033052	5.022311753	58.14985158	82.58038894	46.94077206	0.775809609	385.8428293	94.41418538	7.164559325	0.034144659	104.9422529	14.76239834	108.8361069	8.200368968	138.4476215	174.3051199	99.48976919	30.685173	11.07165177	23.85450023	30.92152859	57.25825219	0.203033935	4.905901212	0.997381525	1.584857571	4.147825137	184.6948301	3.15493776	0.06618089	36.81888217	0.170017251	21.6616315	0.933868151	13.30628502	53.0143666	7.678325592	105.3156411	37.27190186	88.05670266	137.8090795	11.57215263	113.8318694
TARGET.40.PAMJXS.01A	0.089195529	0.03897291	29.72435926	8.212190886	0.00939141	31.65641968	13.71100669	5.443104971	63.32959165	82.87211403	48.39142188	0.809495452	408.7619799	93.74858559	7.664159553	0.033439337	113.8647317	14.97004125	113.0234957	8.351919548	145.572016	177.2630981	104.1192644	30.89744089	14.11004188	23.23397536	35.47660368	60.62895083	0.224860697	5.446878397	1.013349425	1.586010853	4.441073341	176.2883332	3.248708004	0.070409437	39.99834097	0.181148548	24.65403368	0.915032286	14.82558184	56.82640714	7.969954756	115.4617644	37.04250364	89.27135712	147.3087559	13.24171804	117.2502365
TARGET.40.PAMLKS.01A	0.081173825	0.026530335	27.77858081	6.787993703	0.007318192	27.62159476	12.17402952	4.222362128	54.79645468	89.38598114	54.50857185	0.751335808	499.0578337	106.0978986	7.078672889	0.036136384	113.9284813	17.84409059	121.0996281	7.060498478	146.9590196	170.0577331	104.851197	39.76648491	9.711862301	25.13339299	30.31826615	50.03009167	0.18273687	4.55772619	1.035160047	1.643645584	4.154675755	155.9992797	3.768076664	0.047079387	37.68750373	0.157132423	19.18140953	0.878662672	14.01319992	48.06311175	6.9396849	101.3116987	41.68762023	98.14328847	136.0657369	11.80007038	118.601
TARGET.40.PAMRHD.01A	0.078433082	0.038742616	24.89324336	7.51740948	0.009648557	29.30461662	12.70820412	5.147717116	58.59427123	76.98933337	46.98371972	0.849468632	394.0198289	96.45779424	7.102729097	0.033337631	110.279997	15.39123207	110.3663165	8.75251998	140.1233001	170.2883273	104.9193985	30.87472138	11.96998694	23.91044996	32.69673352	62.46672234	0.217634134	5.156505446	1.007909936	1.366464586	4.273543444	166.4172173	3.547963776	0.07063068	36.78912749	0.166626138	21.87393924	0.936634507	12.4397428	47.73157941	8.589361167	115.6990687	36.15280426	89.12614774	132.7395414	12.0061178	98.70536177
TARGET.40.PAMTCM.01A	0.093141189	0.034685327	34.03399564	8.382099557	0.008696406	30.18444883	14.65855304	5.527302262	69.94739319	87.3304803	48.92110826	0.941572824	454.7684182	97.21770153	7.372234849	0.034201308	118.7947272	15.0691572	117.4494005	9.228386746	149.2412286	190.9899251	103.2444296	29.89189072	10.83734675	23.4502799	37.29915417	67.0579882	0.255597432	5.469205804	1.049803542	2.068593754	4.56012566	190.4787361	3.759221084	0.067993042	37.38057881	0.204886236	24.37764688	0.694306291	15.20132501	56.55473761	8.143429451	108.7980642	34.54770507	98.02850011	158.2462953	11.42001499	118.6631703
TARGET.40.PAMYYJ.01A	0.093954333	0.042877676	30.69737322	9.360932626	0.00992664	30.9366172	13.10550307	5.007927152	61.71807998	86.41119884	47.70131383	0.988177821	426.9798393	97.54819464	7.372168368	0.037086152	115.7539564	15.54312984	111.4172563	9.40411709	137.107156	182.0776022	103.0142091	31.775487	13.56390836	23.88014422	31.68208832	61.26090942	0.212571588	5.037925617	1.028279417	1.692958625	4.527743305	179.5534333	3.559702067	0.078093987	41.30985876	0.174201937	22.86930056	0.962957539	15.98798561	60.39023336	7.53501955	123.329959	39.48160638	90.54314352	140.0075387	13.15203378	118.7237751
TARGET.40.PANGPE.01A	0.094774678	0.041339879	29.67538477	8.489202774	0.00961467	31.71987398	14.62840199	5.359442269	69.15024151	82.91073216	50.68057176	0.888117422	396.2219103	93.11002828	8.052534691	0.032106612	115.4822487	14.21870666	108.2467904	9.591369054	145.7050758	192.9252094	101.1803524	29.85721305	11.99714487	23.51357288	33.97208571	65.17541695	0.226204165	5.32091896	1.011806257	1.68589772	4.561792813	185.4206538	3.377634579	0.074800961	38.60556212	0.185328608	24.90981966	0.84160075	15.13944707	60.64788201	8.087062047	120.8720334	38.31882625	92.97426991	151.6792205	12.90042147	117.8840709
TARGET.40.PANGRW.01A	0.084219224	0.038028618	28.13354654	8.045594204	0.009872879	32.44835389	13.776385	5.408503411	68.94064882	85.00575777	47.95908105	0.955124016	378.2982389	94.28746846	7.999216338	0.035796202	113.159809	14.58025483	105.5464245	9.268973886	139.8872125	173.8298912	108.4769214	31.02858542	12.3685715	23.66906871	37.86820255	65.0153912	0.233029182	6.005828003	1.006910831	1.585764344	4.385376212	180.4385549	4.091703325	0.077927375	39.9237318	0.184125676	23.709175	0.859191845	13.09030602	55.01899743	8.668246262	123.5425057	38.41665554	93.66993758	140.3644601	12.90889636	117.482847
TARGET.40.PANMIG.01A	0.086336822	0.040196428	30.13063137	8.248215289	0.00926332	30.4447826	14.38442779	5.239459526	69.44924898	83.59321708	50.88795704	0.936403786	395.2064593	94.6358381	7.277375763	0.030794201	112.4369186	14.29278136	105.8552938	9.353093916	139.071708	175.0870164	103.1982613	30.26722743	12.11431635	23.70342724	34.12121882	70.40088688	0.231471228	5.36637002	1.033801107	1.691009665	4.232245044	176.3771468	3.337433804	0.070929574	38.7197299	0.193871529	24.74762544	0.83816345	13.24016079	55.06664394	8.492248856	120.6655515	40.47432706	96.94682908	132.0200928	12.98031534	114.2824595
TARGET.40.PANPUM.01A	0.081135439	0.032572827	27.54204394	6.411922243	0.008383292	30.81651502	13.39876083	5.006161879	62.86757546	73.17445711	48.85722187	0.814311294	420.3404173	99.28124934	7.489378487	0.031063477	110.4357326	15.61787115	110.4133518	7.845829612	132.7453062	169.1002481	89.80776038	30.21474699	11.58009771	24.17911148	29.66052112	58.61623806	0.200051271	4.712141043	1.051326851	1.750012841	4.448530122	153.7284073	3.340039766	0.053809802	36.68159359	0.169885548	22.13275538	0.88514241	12.36310692	49.39888475	8.303836302	110.8897828	37.17624698	97.48947041	129.648012	13.62706512	101.2107984
TARGET.40.PANSEN.01A	0.110048284	0.04276145	35.74643194	9.124767606	0.00971277	29.17978913	13.01989278	5.001809023	63.33912544	85.3810154	47.57630589	0.903397789	388.5172963	94.8132403	6.782225402	0.033161581	117.7246213	14.30730951	107.6696707	9.289054324	136.6483058	180.4233734	97.07751945	28.98004636	11.74366297	23.50381717	32.24924046	69.76001806	0.254060162	5.447223117	1.028684556	1.7003364	4.558514946	200.1188156	3.393819717	0.073352196	37.4249068	0.186696803	23.60003372	0.83469458	17.82506628	63.0230182	8.25204239	115.9733973	35.98279048	92.65091975	141.1189226	12.83068541	117.0898488
TARGET.40.PANVJJ.01A	0.098623802	0.040887384	30.72568077	8.013306739	0.009776983	31.77446041	15.13982345	5.592450191	69.59202379	85.81302692	50.40859376	0.984633316	383.2379832	95.75110765	7.809423157	0.031077768	109.2382823	15.34315436	111.3152964	10.43800321	132.8855205	188.6186143	97.74300159	31.54076707	12.54210714	24.41462611	35.8826375	67.76546964	0.254175561	5.676600575	1.017536791	1.955135832	4.646902125	199.8432722	3.087824968	0.072521894	39.63016587	0.193492017	26.16713095	0.915519768	14.72819954	56.50610244	8.101779	118.024001	38.0006849	95.77485454	137.5843213	13.28760049	114.1755035
TARGET.40.PANXSC.01A	0.086922786	0.036301679	29.61033946	7.499283675	0.009330249	30.63560708	12.12227329	5.0024978	65.61605095	81.38551313	48.1079226	0.713669248	393.639899	96.22912488	7.276505327	0.031814069	118.4835211	15.26890853	109.5102609	7.942878975	134.3217996	183.2336174	97.97633887	30.91757436	12.40249706	24.00371583	34.73489871	59.76076902	0.221872881	5.396748645	1.009958156	1.557081562	4.494211166	171.2894637	3.418266891	0.069061852	40.308492	0.181662756	22.09048545	1.031445445	13.79947513	54.31675544	7.371319531	107.7149701	38.13062853	85.61204905	140.9291057	11.98723173	110.7204189
TARGET.40.PANZHX.01A	0.077116448	0.038476115	23.73700404	7.570714527	0.009280273	31.99993659	12.56059291	5.693694786	64.95973201	82.43276552	49.0164914	0.875524841	378.6410409	93.88052407	8.143860855	0.032364591	108.8544378	15.56767417	113.4361374	9.286802894	133.2210287	185.2856409	109.4861404	32.86662051	11.4382631	24.4455375	37.12051266	61.51658126	0.219201362	5.704913533	0.997559573	1.439825704	4.529991228	158.8197526	3.677657653	0.066963522	39.02444814	0.162407907	23.1724479	1.050176075	12.43842538	49.94963425	8.438026873	121.3908001	39.55353394	90.41493453	140.1389612	12.86651896	114.2187312
TARGET.40.PANZZJ.01A	0.08186113	0.036200361	28.82419052	7.98555843	0.008945146	31.10047943	14.45848283	5.354048824	66.9858492	84.17979129	50.71455443	0.904274535	398.8171398	96.51392751	7.514563268	0.032309136	115.3268313	15.31779255	109.7552363	9.470425166	141.7443833	174.5331634	99.70197099	31.19998353	11.52807763	24.11958739	34.89863288	63.37134296	0.22624848	5.530125966	1.00702231	1.820783571	4.363966864	166.1996795	3.247303743	0.068805014	39.14511092	0.185232342	22.21053271	0.901131733	12.87841862	53.25657307	8.286176669	115.0910479	40.07394945	92.38844865	147.0571804	12.74258331	119.5579987
TARGET.40.PAPFLB.01A	0.069079948	0.030212153	24.07573757	6.99990505	0.007793006	28.84152147	10.21898767	5.042897915	63.14919312	70.7865517	45.44882082	0.791095983	405.2788462	96.11983558	6.639633454	0.031940809	105.979047	15.24579092	110.2625545	7.317009168	140.4744265	161.6917149	91.39162337	29.00762761	9.393452697	23.22488167	33.5194991	60.83518946	0.207000577	4.849865977	1.008708163	1.740626985	4.338285499	148.406746	3.821671776	0.059241198	33.17455151	0.174771205	19.78011884	0.726187621	11.1050846	44.22075786	7.40584107	103.2331656	32.36680778	89.26932954	141.8202616	11.4593508	97.1059868
TARGET.40.PAPIJR.01A	0.085852397	0.035460827	28.84437799	7.292530035	0.009255273	32.32949204	13.70921204	5.316409643	63.47829927	85.29832927	49.90028324	0.740538527	389.6892281	96.2025545	7.67066047	0.033519605	117.7225529	15.62792932	111.6150818	8.560873174	137.4777637	168.4540775	107.4472153	33.21776879	12.23650144	24.45348301	35.43272805	57.46340023	0.240398354	5.520379564	1.007618586	1.255058887	4.426699417	150.5414253	3.125372156	0.068909135	37.33726142	0.185998121	22.58935998	1.092237974	14.52527541	51.90779658	7.862750115	121.2663056	41.30625352	89.70100573	133.017088	13.1345654	113.5233794
TARGET.40.PAPKWD.01A	0.084477347	0.037160656	26.34821774	7.356281127	0.008627022	30.11576971	11.53149453	4.525282862	59.50977922	79.95731736	52.35356178	0.812773112	458.1256044	102.0581653	7.83863039	0.038335601	127.4077799	17.09303931	115.5158228	7.454927223	161.8468166	187.0466445	108.704765	34.63828156	12.60096463	24.38174018	37.20514828	64.77947873	0.221411793	5.496736623	1.072758421	1.670899089	4.401497772	200.5286425	4.182071748	0.06030502	40.54222948	0.18180752	21.01385562	0.934248862	13.85512529	54.72030385	8.144958196	113.1508627	39.73199815	100.7701398	147.675449	12.39898487	121.4621
TARGET.40.PAPNVD.01A	0.092942694	0.04252115	30.90031352	7.959863029	0.010783258	31.31974493	9.258025599	4.704309749	59.94982684	85.60112966	41.05202103	0.973780187	353.532986	98.39619237	7.37450454	0.042761387	135.4300151	16.19300997	106.1056188	9.149210409	154.4430983	178.632803	105.0927272	30.51052804	12.37174306	23.28243412	32.4061222	60.71137015	0.23012971	5.490566119	0.990518787	1.738438035	4.743993218	199.2490772	5.399680557	0.078221427	40.85762126	0.172405894	22.66194782	1.034949639	15.01219564	61.00872009	8.737375904	109.0207643	31.77024399	84.09641635	137.5534025	13.09685556	114.1209594
TARGET.40.PAPWWC.01A	0.085271476	0.036753436	29.19725401	7.201976352	0.009230964	31.89451755	13.38217477	5.348919945	61.77954809	84.11540198	49.62381981	0.913379216	400.7220597	99.08006731	7.545201997	0.038234466	119.1349226	16.50244865	116.6839774	8.521499313	124.4248153	183.2058706	110.0896043	34.76197951	13.65122621	24.26499806	33.97390745	54.11901529	0.188271422	4.997635425	1.011976459	1.680845878	4.477129647	181.4693959	3.298398855	0.068564834	40.12298008	0.164244634	21.81545374	1.001109701	13.87856267	54.29146529	8.44255588	111.5205809	37.81220939	96.21543749	154.5059874	12.76443406	115.6150655
TARGET.40.PAPXGT.01A	0.10289673	0.050747216	30.70120934	8.217015288	0.011005109	33.30352088	10.05661699	5.300665356	59.00689253	90.08257483	50.59070853	0.849083598	401.016105	96.88397548	8.194244677	0.035491192	120.7336661	15.88695645	112.1984729	9.176088902	144.7223823	202.6810014	101.2455627	33.52815668	15.12671872	24.3903415	30.69295515	61.65844954	0.217406153	4.984157397	1.016492822	1.487553185	4.653978089	191.58721	3.1546138	0.076095404	41.62775855	0.168869516	23.27681786	1.182393269	17.18260799	60.94937461	8.053523167	115.0050203	42.08247292	93.05747693	129.4341648	13.49794629	115.4603492
TARGET.40.PARBGW.01A	0.088466357	0.035177878	29.63535945	7.255998507	0.008970838	31.42780163	11.84712703	5.038162591	61.58596005	80.55217031	51.45354327	0.827042968	398.2881729	96.35557141	7.655515214	0.033302246	116.3547442	15.73365067	111.493822	8.554823515	127.9260619	186.5964592	108.5978623	34.23739191	13.11855837	24.30161491	33.56748287	54.60713439	0.212255697	5.196426383	1.010791696	1.314257941	4.143345731	179.7283886	3.604434396	0.064699512	39.86270311	0.169095406	22.27411765	1.043147362	14.34806991	50.91615019	8.257117198	123.2734674	39.91969126	92.82376729	134.8563661	12.5060718	113.8851453
TARGET.40.PARDAX.01A	0.082934648	0.041195826	25.26270726	7.792611593	0.00962194	29.23872847	10.50241172	4.865403773	60.49662678	82.61167366	49.78266918	0.962358299	435.4303835	98.23304437	7.581296437	0.036269959	123.3690624	15.78794252	111.5251068	8.456670958	136.1120195	178.7273443	105.6346821	30.61758921	12.7906524	23.41749302	34.29801107	68.26750545	0.209402744	5.002019738	1.044959635	1.514709412	4.63244527	196.9823999	4.12309756	0.067743076	38.04052498	0.171732896	21.48216249	0.842583696	12.97103375	54.82955893	8.488078025	119.3381322	36.70831153	95.46719885	155.8263925	12.14312411	114.3182023
TARGET.40.PARFTG.01A	0.084762256	0.041787372	29.3932565	7.678797314	0.009713719	32.1620574	12.04189959	5.497774484	62.99947995	87.65778183	50.84670794	0.858303851	410.8908141	97.12774468	7.835485718	0.033814373	119.2283264	15.79548615	114.7771758	9.098314864	129.8797086	180.1428306	106.2596343	34.07771551	12.56707669	24.04406244	33.79087091	54.2982479	0.19072505	4.934538849	1.016130644	1.472360498	4.274386027	174.585467	3.184549923	0.07499677	40.45297317	0.166457909	23.01945906	0.963209915	14.94522391	51.96514313	8.125757843	118.4732516	39.07237023	94.20984438	146.0318921	12.81231537	118.3951073
TARGET.40.PARGTM.01A	0.095768718	0.035775125	29.95261269	8.685775907	0.00909003	30.01212837	14.05132218	5.467466316	63.12657501	87.42769322	47.57404946	0.803614476	394.6759735	91.52068309	7.194712284	0.031587369	117.731332	13.97834966	110.9271066	7.908736045	135.1696888	185.5598966	107.7348769	30.85718552	14.48952728	22.58541485	33.02005528	60.81494135	0.198186791	5.290456546	1.010302821	1.498321999	4.424265778	187.9797101	3.311080214	0.067060317	39.34679356	0.165207736	23.36095335	0.832726893	16.03188533	56.94201478	8.540417772	123.989431	36.453608	89.87203233	155.0688584	12.78714296	123.48831
TARGET.40.PARJXU.01A	0.088596455	0.04276733	27.44288399	8.263878262	0.009657533	35.41895551	19.08025626	5.684858927	73.58609571	84.00859701	50.3349972	0.920899992	426.7260766	93.25143938	9.191341076	0.030342569	125.0466908	14.65414871	113.9425675	8.869165425	133.3528955	187.4714425	102.7168088	31.10488415	14.31890788	23.94103841	37.33763722	72.36958846	0.265511023	5.922254077	1.055499088	1.627027745	4.450896147	199.5135208	3.662245359	0.079325438	36.12133941	0.208639473	28.94146487	0.914397899	14.41457497	63.36404988	8.502521549	127.0781488	39.2286793	103.6427273	158.27149	14.26794662	115.6732454
TARGET.40.PARKAF.01A	0.080663144	0.036686057	25.07591679	7.07759243	0.009085023	28.13048854	13.71830897	5.128772265	59.5578382	78.79314275	48.30244683	0.868043006	384.7762081	93.53999982	6.903973842	0.03169366	110.7059272	14.77492272	111.6951197	9.014758576	122.9162722	185.8839403	103.0609112	31.10607108	12.62857182	23.10828589	34.28498036	55.83493061	0.196365719	5.182576472	1.016736186	1.428129298	4.317526091	179.0108814	3.304958577	0.068059413	38.06200409	0.166422511	23.03092497	0.848929376	13.51323074	48.37111897	7.99335463	118.1742313	37.38459976	92.56313998	141.7520827	11.32545856	111.5402259
TARGET.40.PASEBY.01A	0.087368301	0.044568446	28.33891818	7.828854727	0.009775519	32.37181976	12.13055491	5.324583846	65.42968654	84.95877296	50.07279112	0.79698273	402.470342	95.4903153	7.741263156	0.036178802	109.6617899	15.3009897	111.7311371	9.149043251	137.2686314	194.3336204	110.106145	30.90879195	12.88424798	23.90147991	33.96401988	58.66809566	0.215359061	5.623506535	1.025415203	1.463455424	4.591144573	164.5918989	3.228922116	0.074813821	39.4279515	0.171998622	24.26760163	0.999749048	14.11869576	53.85656822	8.012588619	119.4756344	38.83836103	89.5435915	150.545983	12.766745	110.6824411
TARGET.40.PASEFS.01A	0.121201516	0.0371818	35.4485306	7.209175222	0.009432652	30.11600186	10.20244382	4.51598695	55.73309708	87.375467	44.43988253	0.967424784	406.6579123	102.6999449	7.340286436	0.045242196	134.9632514	16.3081445	112.9788253	7.434396676	171.5528662	171.0688312	104.0934804	34.08590248	11.79152241	23.73153404	34.12407481	73.47904706	0.249304023	5.695669233	1.033536611	1.87853533	4.561864745	242.2564703	5.617200876	0.067184993	39.30635201	0.181185766	21.13951723	0.787279068	18.68812974	60.29943081	9.02411516	101.7093748	30.84045424	96.35543181	122.1159635	13.34076603	110.1212736
TARGET.40.PASFCV.01A	0.088600747	0.034578298	25.56197188	7.142729741	0.008560852	30.53192223	15.82566966	5.452038789	65.33141173	79.84731074	49.62583841	0.839499088	354.5071103	92.55386067	7.292165218	0.029136734	103.1628691	15.1135353	109.8894936	8.438701765	117.4284661	168.2178285	102.4945208	31.38670484	11.7601598	24.44208946	38.3429403	64.01537998	0.237387902	5.936048683	0.992604394	1.41477363	4.305228113	166.796115	2.93567542	0.068147593	37.90152351	0.178947711	23.41872288	1.01588712	14.48520948	46.16289811	7.992828897	121.7831848	41.37945711	91.0528753	125.0265122	12.33763798	111.2191063
TARGET.40.PASKZZ.01A	0.089353917	0.038916554	28.01874237	8.402765406	0.009369324	31.27775076	13.76785448	5.108109939	63.97318833	80.47965856	47.95996387	0.8994568	403.8590326	94.38328917	7.602363227	0.030453872	104.631244	14.68559723	105.4338068	9.336639773	126.483847	163.7956277	96.48540022	30.1505657	11.66603139	23.73003745	32.16184456	64.38312096	0.248474742	5.411268607	1.020629042	1.596109317	4.303000942	177.7927415	3.204640568	0.072923819	35.58534097	0.197634552	24.83382163	0.845819948	14.22415567	56.82624895	8.030226116	119.4211699	36.74082211	95.01748072	128.1611818	13.09013212	109.257977
TARGET.40.PASNZV.01A	0.07913021	0.038176646	22.87301169	7.53806532	0.00910127	28.19170094	11.10071684	5.118537696	59.09978822	74.13123702	49.4776785	0.866729839	378.5205193	94.93821028	7.368688309	0.033523771	107.9052192	15.69544782	109.7907669	8.553078795	139.9229038	183.7868784	99.8945056	29.87167901	11.71203699	23.86926549	34.53779232	59.80490221	0.206701301	5.004864601	1.021366967	1.40856177	4.458338668	182.1064879	3.560294775	0.062278874	37.26242303	0.163248698	21.62276683	0.980132115	12.75490543	51.00882417	8.063907561	115.4339245	37.35075015	88.41661437	147.7096541	11.73150842	107.1492813
TARGET.40.PASRNE.01A	0.087145317	0.034919351	25.86196962	7.715452407	0.009127948	30.47052082	11.87689371	4.97763692	61.3704749	75.98794244	46.83302876	0.762409914	366.5445137	93.66073599	7.369296588	0.030421135	107.4587474	15.09640156	108.252246	7.73860358	136.5063122	174.5500757	100.4007661	30.27202752	11.52505695	23.66309927	33.79133483	57.85505643	0.207296182	5.360293726	0.999834708	1.396293033	4.304631112	170.2682191	3.209401886	0.064117564	34.84527168	0.169705421	22.23643378	0.940377831	13.92704261	55.33723929	8.127692141	115.3410225	34.3698997	88.13338774	130.7322786	12.45281219	100.5879065
TARGET.40.PASSLM.01A	0.081274181	0.035559145	25.66138126	7.798923061	0.009116878	33.28528868	11.18939566	4.952626467	62.78590075	76.62229866	48.84567799	0.908836185	418.5936236	96.92895154	7.602050576	0.036361149	123.6290449	14.71737804	107.1814442	9.175211642	144.5158906	176.485304	102.2962416	30.73266986	11.7074539	23.4291881	35.70037588	64.02977233	0.229022382	5.561049352	1.051196062	1.868126473	4.546259658	173.3962197	3.627672568	0.065630813	36.77411372	0.191189398	23.92719111	0.799266298	13.14299476	51.09098073	8.614945823	114.6936449	36.54851705	93.95953296	131.2594731	13.31073538	99.79585165
TARGET.40.PASUUH.01A	0.084795947	0.03468594	26.47968363	7.469655081	0.008602895	32.81622043	12.48779227	5.015081448	64.41006536	80.47800018	49.75937322	0.753149532	413.3598239	100.0761915	7.875493195	0.036178387	117.0967817	17.00422926	113.2653419	8.143911311	141.9604391	177.4106754	103.5587446	34.3033072	11.59787438	25.43420997	35.82609616	54.0748839	0.225003101	5.69463432	0.990282117	1.688863639	4.227666134	142.9431855	3.65471377	0.064931323	38.36112385	0.164656596	22.2183406	1.281967282	14.12118323	49.80337901	7.819251866	106.4005635	41.13730567	82.66964662	129.4471708	13.06182978	106.353711
TARGET.40.PASYUK.01A	0.081272799	0.035032702	24.64105521	6.253641052	0.00969765	30.11127145	11.06499324	5.125262335	52.96065469	72.62568607	45.13822757	0.823580401	310.2300399	93.14713058	7.053506664	0.030542233	104.8793803	15.34409296	105.4731795	8.127087897	112.5126439	155.7604779	92.83982969	31.39842898	9.936946863	24.78315184	30.02187129	55.79028247	0.217762718	5.083918511	0.972801164	1.36863356	4.401768772	145.3485113	3.058546337	0.066046045	36.38926215	0.161657831	21.55286502	1.293888546	13.33783141	45.92271151	7.728199119	110.0054527	38.70404397	83.31695016	106.2878706	12.3821495	92.29357221
TARGET.40.PATAWV.01A	0.099359678	0.038370449	30.76166753	6.871499797	0.010655395	30.99365179	13.93991913	5.5465096	62.39118195	83.83541764	46.42281069	0.935244939	384.2514014	94.64536072	7.826443336	0.032989668	127.4202701	14.91314666	112.7635317	8.686347596	157.662022	191.2787709	103.4250777	30.39444807	14.91000168	23.63543479	39.97579512	68.41921828	0.267606533	6.357247463	1.02523428	1.754100501	4.595275802	203.1652917	3.696118027	0.073053937	41.61802214	0.192629061	24.39472389	0.768867605	16.13170121	57.43602148	7.925759386	115.1864716	34.6034595	97.51507349	115.3013801	12.67860301	116.1836186
TARGET.40.PATEEM.01A	0.096551125	0.046081266	29.06559707	9.001364407	0.011506444	34.0478478	12.54087295	6.006606888	64.1207003	86.59764896	46.65208902	1.015696181	378.5326496	96.23395357	8.807382752	0.038899596	132.0350194	15.25179356	107.8835234	9.871479999	156.8991309	201.3163115	102.5437938	29.95710168	14.94724999	23.52862324	37.67540982	74.06536057	0.234475742	5.728888487	1.02332535	1.938791738	4.505861122	223.8527339	4.921098206	0.085439581	43.76714639	0.17037216	23.94907893	0.877185834	14.73441403	65.86061919	9.624301178	116.1040742	34.83529167	100.6095659	149.5340751	14.22798611	115.2424636
TARGET.40.PATJVI.01A	0.080742139	0.039878207	27.3785731	7.18198329	0.009110171	33.02738317	15.00812619	5.599155424	65.08157865	83.26677071	46.20224769	0.901967229	392.4711754	96.0719211	8.657544777	0.031938747	109.2278886	15.01005833	115.6495705	8.40072143	174.2445919	185.4968516	102.8928826	31.2370077	13.65956034	23.52925414	45.10245248	63.31246636	0.248223188	6.586090904	0.985277078	1.342076138	4.518134737	172.0570948	3.499036042	0.070133008	38.76276768	0.165090208	23.19809202	0.850673311	12.89248897	53.55618568	8.946355758	122.1919953	36.36055505	88.91486522	131.8979042	15.11152624	124.019357
TARGET.40.PATKSS.01A	0.096697703	0.037103775	32.63440732	8.342248522	0.008509381	33.72102181	12.37977418	4.853695453	68.67091431	76.28217853	48.25944507	0.85357391	441.742388	99.31289385	8.267447842	0.035627295	116.1779287	15.61906192	110.3609135	8.625132319	147.2473957	177.2104082	94.08470223	30.12795155	11.87747987	23.96921146	33.84970098	64.00688574	0.202924904	5.002136405	1.043125776	1.926681217	4.774684511	182.4218595	4.148935691	0.060751154	38.00272176	0.189525191	24.19880813	0.824498363	14.52454096	59.94222666	8.485797183	113.620644	35.49588026	100.9243416	145.8486731	14.07745192	108.7401056
TARGET.40.PATMIF.01A	0.084367049	0.03320894	24.652164	7.478170799	0.008700511	30.6499703	13.21601689	5.199674169	57.02060972	78.57330058	47.27798673	0.722770479	389.0034011	93.60349332	7.386341989	0.030492182	101.5177945	15.2451567	113.0405029	7.879437049	126.8381669	170.4580457	100.3099248	31.75407553	11.14205237	24.20097667	33.48934019	55.00178667	0.21223442	5.680035612	0.986502866	1.275597612	4.203033429	148.3924834	3.18213034	0.062690165	34.58114552	0.163280054	21.80902581	1.053921313	13.64118916	49.62242078	8.06168419	113.4415885	38.81086271	84.81923276	131.6937355	12.81050464	102.7914369
TARGET.40.PATMPU.01A	0.085286909	0.036902092	25.87604783	6.520124872	0.008920649	29.39429848	10.84220382	4.571309493	55.53765537	75.00413874	49.65314351	0.700816538	405.5512411	95.34542068	6.972536154	0.030429555	113.3585791	14.86687629	109.2621496	7.484970043	130.7469734	179.3989255	92.85562096	30.0492046	11.65436901	23.39499761	30.41694614	57.14143019	0.202930138	4.639559783	1.028086541	1.408071623	4.411272792	175.8658681	3.07195007	0.059554036	35.48644535	0.174115732	21.38120578	0.833642893	13.73299154	48.83403004	7.52386795	110.5104842	36.41538966	91.23016179	142.2013431	11.65739003	107.00917
TARGET.40.PATMXR.01A	0.109658869	0.040414611	34.48387595	9.194373302	0.010175833	29.5821249	10.55444241	4.883309538	55.70506345	86.7842712	45.39153746	0.818259172	398.3788045	95.79726281	7.493932876	0.03569723	116.7507459	15.05190339	109.8131455	8.560562048	133.8949996	188.2523686	95.53341348	29.74629243	14.19695589	23.3073363	31.05369771	61.22586615	0.206893005	4.558530791	1.011351727	1.745120778	4.651571993	197.9814989	3.483210728	0.071794342	41.40956777	0.172452328	22.02384139	0.879549609	17.93503035	60.12747903	8.030683957	110.863622	34.61394097	93.66835704	138.6654631	12.70269343	115.7733937
TARGET.40.PATPBS.01A	0.08386055	0.039062576	25.69369643	8.058620588	0.009375187	29.95059952	13.37006921	5.305891221	61.33381277	81.07752328	46.31403201	0.862114577	370.9701397	91.92466399	7.230520016	0.03059072	109.5922304	14.20188944	105.7830173	8.458685796	138.2869319	195.5628259	101.3083912	29.09472017	13.51934566	22.8696816	35.35228955	62.47788864	0.224894079	5.48983291	1.010245423	1.570462395	4.524643169	179.0135814	2.983798617	0.068827046	37.93273037	0.171175833	24.25098622	0.818224581	13.76136147	54.56129023	8.026391928	121.1433774	36.99530211	94.45039098	133.0844018	12.37939605	112.158341
TARGET.40.PATUXZ.01A	0.11321311	0.046862745	33.96215921	8.906796726	0.011273291	29.56108811	12.11385921	4.736124565	59.46387167	90.11517355	43.34771167	0.94420509	372.8564599	96.00452131	7.122900349	0.037641182	128.1471247	15.28158713	107.7818237	9.492980298	156.6313314	181.8297149	109.1171161	29.16621703	14.15009188	23.06937889	33.68668873	62.61243969	0.237892989	5.319452927	0.996187062	1.625043763	4.477574551	216.2284987	4.140057729	0.083888252	37.93261225	0.177688709	23.05428831	0.945281592	17.65612916	59.76144083	8.400231835	116.9070741	33.6316712	84.09511247	150.9711003	13.17346735	112.0948762
TARGET.40.PAUBIT.01A	0.108913953	0.033371568	31.68533347	7.67847273	0.008788182	33.24938014	17.04464328	5.282076034	60.01155833	85.17968088	45.1029966	0.805977355	391.9629908	94.91413362	8.207896241	0.032643754	115.1956047	14.6269955	112.4234893	8.216852071	125.9988161	176.0856323	104.4901635	30.55818585	14.15526666	23.89066454	32.83691847	59.544296	0.21379208	5.612791524	1.007102028	1.751575412	4.493639523	177.3931134	3.532504304	0.061484322	37.16034541	0.193099348	23.76960713	0.899921266	16.60822551	58.3116991	8.358713558	115.3806832	36.39765103	88.11172256	140.1515725	14.21825039	110.4438486
TARGET.40.PAUTWB.01A	0.081465651	0.035382866	28.11196034	6.897309856	0.008982767	30.24640957	12.22984508	5.020325341	60.63759484	77.48094881	49.26797458	0.775439672	381.4364373	96.39812125	7.15326754	0.032758665	104.6549312	15.23744058	106.9517887	8.534034905	120.359859	167.818822	100.5289505	30.57569935	11.7236531	24.34474777	31.54785128	54.29213653	0.210929674	5.053280863	1.010446461	1.285570954	4.378959526	153.0617153	3.067854207	0.065719357	36.78281907	0.171008146	21.00937194	1.029892051	13.22443507	50.9376297	7.834650634	108.4302115	39.90516407	87.13688439	130.071528	12.31525292	106.9456496
TARGET.40.PAUTYB.01A	0.072380156	0.034220945	22.30923336	6.36558377	0.008434048	30.6204899	10.53107599	5.057327566	56.08163767	72.80562816	50.30875622	0.781553827	410.7968293	97.98097796	7.506318047	0.031304418	105.034014	16.37466629	114.0543787	8.549284083	137.1664334	157.1768772	104.2648537	32.77873874	10.97577036	24.68964848	33.20250249	51.25327868	0.188136045	4.997960547	1.010537948	1.302404294	4.09377886	150.8549144	3.224388702	0.059413012	37.69424872	0.15180684	21.23727617	1.103612785	11.02806539	46.92143913	7.864236143	109.2536784	39.80319126	87.97155612	123.5381947	12.15976093	99.64782359
TARGET.40.PAUUML.01A	0.111406776	0.036682258	37.84429076	10.12946737	0.00879284	32.17323348	13.8855763	4.662656172	64.46108376	93.14333808	48.83614369	0.963363489	453.2158418	98.26282119	7.784375455	0.032997749	129.5297447	15.03720035	109.9667127	9.357155953	162.7004514	178.5772651	91.56847814	28.78419955	12.40526705	23.45810104	32.78238568	67.31889028	0.262980975	4.936741242	1.051168849	2.067876033	4.576025565	192.1527911	3.764349354	0.060534727	34.95585987	0.200972519	24.4467752	0.71400188	18.5059119	66.7494194	8.462888098	111.2332253	34.51200214	95.80167885	139.6145598	14.3045264	119.720338
TARGET.40.PAUVUL.01A	0.086118452	0.040348392	26.79386338	7.748156882	0.009248789	31.13600875	11.14640001	4.730383669	58.88332207	74.9133327	49.7320349	0.789087851	416.0831758	95.97548056	7.965190243	0.033459748	114.1445305	15.94831142	111.8927563	7.442550265	158.3492192	168.4156679	103.5443299	31.35833776	13.58091971	24.36743153	36.41222631	63.84254431	0.226169678	5.648865627	1.035827176	1.66781558	4.236275782	185.3061129	3.76060445	0.066920961	39.37989761	0.178427033	23.8008173	1.011530015	13.486351	57.78835707	8.564336319	104.7652549	38.43033627	95.03106193	132.8578394	11.71698471	110.2111824
TARGET.40.PAUXPZ.01A	0.098166397	0.045799754	33.69347569	8.499806147	0.009711859	30.4964889	13.65665267	5.063224303	69.76244711	83.32971935	47.95222687	0.85720624	428.4580434	97.03572338	7.342433154	0.032408725	114.7281268	15.44132312	113.4703816	9.643685039	146.308265	178.9841391	107.6794947	30.28091177	15.23311217	24.06521825	32.07685585	66.42835022	0.241789638	5.054045285	1.055905968	1.539374969	4.668465002	174.0889806	3.08013589	0.074777848	39.98306391	0.207303217	25.34172945	0.933453731	14.95241241	59.53453272	7.877120816	121.9729697	37.7901458	92.59307868	147.3023182	12.33526029	119.8792511
TARGET.40.PAUYTT.01A	0.091614117	0.052538055	33.6508029	9.905642888	0.011580571	35.52645227	13.58149633	5.973611033	74.82809304	87.20386648	51.28723108	1.044536969	449.1018253	98.03836266	9.123010529	0.038767447	135.1764037	15.11788165	113.3991126	10.54956401	147.9373099	190.4354384	113.7991507	31.55946768	15.20044112	23.98744074	39.13497251	72.79113778	0.261297169	6.200508054	1.041826236	1.918508147	4.621117611	215.9440039	4.023043206	0.088040839	39.06217865	0.205685448	27.4493604	0.814176879	14.48753069	63.68796899	9.82563052	115.6973753	36.76517744	101.9846157	139.7720301	14.4934378	114.4080986
TARGET.40.PAVALD.01A	0.102157641	0.040529098	36.27277848	9.282788578	0.008515925	33.34139957	15.69795588	5.051744822	64.73776302	83.00629528	50.74826866	1.051909159	450.5137106	98.88988515	7.645205885	0.035124715	118.735858	15.68732187	112.8545306	9.53720575	164.0176462	174.9684202	98.64968833	30.88891004	11.28098587	24.01718888	34.50986449	68.59448929	0.24547497	5.477656937	1.050913157	2.021214111	4.387664419	174.0659071	3.683713091	0.063045384	37.07804983	0.205181709	24.16765145	0.756470048	16.196792	59.2953833	8.830422241	115.0862425	37.89857866	99.04147119	149.8467217	13.51676379	117.6111013
TARGET.40.PAVCLP.01A	0.074087106	0.037176084	23.43283567	6.988827549	0.008353025	31.94953425	11.22025873	5.100460745	63.69864484	76.59188043	50.81782394	0.82884893	402.8552575	95.96417907	7.850063334	0.030432813	103.8473343	15.70550126	113.9170171	8.913951279	127.4448181	165.6103439	98.22143486	31.97429052	11.16968514	24.64195101	32.33397258	59.47730402	0.203370304	4.899159595	1.009702096	1.477357789	4.346981792	141.8399913	2.994048291	0.05471422	36.80316742	0.161466807	22.54964826	1.040518186	11.50471336	47.66520226	8.134401412	118.8838371	40.33971898	92.09827916	125.8899193	13.29353951	107.4404921
TARGET.40.PAVDTY.01A	0.080710459	0.038152772	25.35732553	6.911697829	0.00866351	30.34270847	13.58874764	5.157855745	65.3396842	76.00600948	50.94952712	0.765528215	412.060361	95.68434734	7.691822391	0.032410767	109.1295433	14.87221792	110.3892428	8.374097019	119.23294	169.3042178	102.2235455	30.8108131	12.63210911	24.27213796	34.56206582	55.92646021	0.205783087	5.183568723	1.016658588	1.442340856	4.353436699	156.3932824	2.908963042	0.065493459	38.07811775	0.170026138	22.00337436	0.931132656	12.09795263	51.28591936	7.922348088	120.3054416	40.54621582	93.08591616	143.4527359	12.59842132	111.6561124
TARGET.40.PAVECB.01A	0.101787212	0.047039062	35.1387102	8.738082728	0.01081556	34.79620866	16.24397195	5.534873903	75.40039545	90.92188555	52.93005554	1.073859079	423.5767115	96.20001637	8.444134652	0.030072341	121.4516709	14.91708508	109.6402745	10.48798058	147.4787685	186.9974298	113.6771118	32.77575674	13.95595945	24.51692169	40.86079986	77.37697309	0.284058159	6.471169761	1.036105801	1.772729928	4.488638423	247.3897473	3.361283455	0.087908438	44.71390794	0.218332462	27.08359844	0.856964938	15.39660924	66.57247882	8.935237927	140.6778172	42.08631256	100.3846996	146.1992581	13.84782099	130.4134525
[truncated: 149 more columns]
